# Supplementary material for: Genetic analysis of a quantitative trait locus associated with resistance to the root-lesion nematode Pratylenchus neglectus in triticale
Source: Theor Appl Genet. 2026 Jan 5;139(1):24. doi: 10.1007/s00122-025-05112-6 (PMC12769958; doi:10.1007/s00122-025-05112-6)
Supplement: Supplementary file 2 — Supplementary file2 (XLSX 881 kb) [file 122_2025_5112_MOESM2_ESM.xlsx]

## Sheet: Table S1
Table S1. Phenotypic reaction of recombinant inbred lines (RILs), parental lines (Siskiyou and Villax St. Jose), and reference checks (Alpowa and AUS28451) to Pratylenchus neglectus, evaluated in two independent greenhouse experiments and the combined analysis. The table includes Pf values (final nematode population density), relative Pf (%) for Experiment 1 and 2, and relative BLUPs (%) for the …
Genotype-ID	Experiment-1		Experiment-2		Combined
	Pf	Relative Pf (%)	Pf	Relative Pf (%)	BLUPs	Relative BLUPs (%)
Siskiyou	629.6	84.996	553.5	75.62	73.8452	80.27
Villax St. Jose	215.8	29.134	225	30.74	27.3352	29.72
RIL-2	NA	NA	41.6667	5.7	10.1541	11.04
RIL-3	NA	NA	NA	NA	NA	NA
RIL-4	448.8	60.588	417.25	57.005	54.0668	58.77
RIL-6	242.2	32.698	371.333	50.7333	37.7294	41.02
RIL-7	232.2	31.348	185	25.2775	26.1121	28.39
RIL-8	NA	NA	NA	NA	NA	NA
RIL-9	NA	NA	NA	NA	NA	NA
RIL-10	434.4	58.646	613.4	83.804	65.5322	71.24
RIL-11	209	28.216	NA	NA	25.4088	27.62
RIL-12	284.4	38.394	82.6667	11.3	23.7022	25.77
RIL-13	NA	NA	40	5.47	9.88834	10.75
RIL-14	119.8	16.174	83.3333	11.39	12.8514	13.97
RIL-15	99	13.366	204.5	27.945	18.0129	19.58
RIL-16	331.2	44.714	302.667	41.3533	39.6046	43.05
RIL-17	NA	NA	NA	NA	NA	NA
RIL-18	338	45.632	402	54.925	45.3039	49.25
RIL-19	561	75.732	25	3.42	46.1046	50.12
RIL-21	NA	NA	175	23.9133	25.1926	27.39
RIL-22	322.8	43.58	NA	NA	38.4985	41.85
RIL-23	361	48.736	236.25	32.28	37.4496	40.71
RIL-24	136.6	18.442	75	10.2525	13.3285	14.49
RIL-25	NA	NA	NA	NA	NA	NA
RIL-26	200	27.002	NA	NA	24.3745	26.5
RIL-27	467.8	63.152	372.75	50.9275	52.5465	57.12
RIL-28	235.2	31.752	226.25	30.9125	28.7999	31.31
RIL-30	NA	NA	180.667	24.6867	25.9045	28.16
RIL-32	379.8	51.276	379.25	51.815	47.3396	51.46
RIL-33	323	43.606	278	37.985	37.7105	40.99
RIL-34	161.6	21.818	52	7.11	13.4881	14.67
RIL-36	95.4	12.88	147	20.0867	14.9747	16.28
RIL-37	40.4	5.456	143	19.54	11.1086	12.08
RIL-38	NA	NA	NA	NA	NA	NA
RIL-39	301.6	40.716	290.333	39.6667	36.9301	40.15
RIL-40	NA	NA	NA	NA	NA	NA
RIL-41	353.8	47.764	311.25	42.525	41.5381	45.16
RIL-42	206.4	27.866	154.5	21.11	22.6206	24.59
RIL-43	352	47.52	349.75	47.7875	43.7726	47.58
RIL-44	463.2	62.532	404.333	55.24	54.2141	58.93
RIL-45	598.8	80.836	405.5	55.4025	62.9116	68.39
RIL-46	NA	NA	NA	NA	NA	NA
RIL-47	249.2	33.644	210.25	28.725	28.718	31.22
RIL-48	331.2	44.712	289.4	39.54	38.759	42.13
RIL-49	84.6	11.422	50.5	6.905	8.49385	9.24
RIL-50	405.6	54.756	786.5	107.45	70.4884	76.62
RIL-52	522	70.47	407	55.6075	58.1142	63.17
RIL-53	519.4	70.118	494.333	67.54	63.1957	68.7
RIL-56	62.6	8.452	67	9.16	8.10236	8.81
RIL-57	250	33.752	115.333	15.76	23.2908	25.32
RIL-58	450.4	60.804	436.667	59.6567	55.2447	60.05
RIL-59	567.4	76.6	456.25	62.3325	63.9805	69.55
RIL-60	NA	NA	NA	NA	NA	NA
RIL-61	NA	NA	NA	NA	NA	NA
RIL-62	334.2	45.118	356	48.6367	42.8812	46.62
RIL-63	NA	NA	NA	NA	NA	NA
RIL-64	190	25.65	131.333	17.9467	20.2559	22.02
RIL-66	617.4	83.348	130	17.7667	48.4563	52.67
RIL-67	NA	NA	NA	NA	NA	NA
RIL-69	NA	NA	NA	NA	NA	NA
RIL-70	NA	NA	NA	NA	NA	NA
RIL-71	307.6	41.528	NA	NA	36.7503	39.95
RIL-72	485	65.474	367.75	50.245	53.3639	58.01
RIL-73	NA	NA	NA	NA	NA	NA
RIL-74	NA	NA	NA	NA	NA	NA
RIL-75	470.4	63.502	446.5	61.0025	57.2367	62.22
RIL-76	139.4	18.822	101	13.8033	15.1744	16.5
RIL-78	324.4	43.796	265	36.21	36.9292	40.15
RIL-80	NA	NA	267	36.48	35.7403	38.85
RIL-81	139.2	18.794	185.5	25.345	20.2327	22
RIL-82	41.2	5.562	88.6667	12.1167	7.9668	8.66
RIL-83	176.2	23.788	65	8.8875	15.2402	16.57
RIL-84	NA	NA	NA	NA	NA	NA
RIL-85	783.6	105.784	577	78.83	85.9466	93.43
RIL-86	160.4	21.656	69.25	9.465	14.4632	15.73
RIL-87	243.6	32.888	NA	NA	29.3892	31.95
RIL-88	391.8	52.894	413	56.4275	50.1917	54.56
RIL-89	608.8	82.188	390	53.2833	63.0225	68.51
RIL-90	NA	NA	NA	NA	NA	NA
RIL-91	509.4	68.768	396.333	54.15	56.8371	61.78
RIL-92	544.4	73.492	481.5	65.785	64.0538	69.63
RIL-93	NA	NA	NA	NA	NA	NA
RIL-96	414	55.89	335.25	45.8025	46.8337	50.91
RIL-100	551	74.382	565.667	77.2833	69.3566	75.39
RIL-101	287.4	38.8	270.25	36.925	34.8081	37.84
RIL-102	410.8	55.458	410.75	56.12	51.2339	55.69
RIL-104	NA	NA	NA	NA	NA	NA
RIL-105	476	64.262	355.333	48.5467	52.2126	56.76
RIL-106	NA	NA	51.3333	7.02	11.1129	12.08
RIL-107	NA	NA	NA	NA	NA	NA
RIL-108	625.8	84.48	516.75	70.6	71.4149	77.63
RIL-109	335.8	45.334	251	34.295	36.7154	39.91
RIL-110	500.4	67.552	415.333	56.7433	57.2733	62.26
RIL-111	574.4	77.542	554.667	75.78	70.2982	76.42
RIL-112	NA	NA	NA	NA	NA	NA
RIL-113	498.8	67.338	500.333	68.3567	62.1105	67.52
RIL-114	500	67.498	352	48.0933	53.6035	58.27
RIL-116	277.2	37.422	268.5	36.685	33.9341	36.89
RIL-117	NA	NA	NA	NA	NA	NA
RIL-118	232.2	31.35	277.5	37.9175	31.7402	34.51
RIL-121	424	57.24	355.667	48.5933	48.7787	53.03
RIL-122	81.2	10.964	96.3333	13.1667	11.034	12
RIL-125	242	32.67	207.333	28.33	28.168	30.62
RIL-126	NA	NA	NA	NA	NA	NA
RIL-127	378.8	51.138	336	45.9067	44.7006	48.59
RIL-128	147.4	19.902	116.333	15.9	16.6299	18.08
RIL-129	596.6	80.538	545.4	74.514	71.3295	77.54
RIL-132	84.6	11.424	33.6667	4.60667	7.64009	8.31
RIL-134	574.4	77.544	555.333	75.87	70.3749	76.5
RIL-135	575.2	77.652	534	72.955	69.2353	75.26
RIL-136	381.8	51.546	430.333	58.7933	50.3701	54.76
RIL-137	95.8	12.934	139.333	19.04	14.5323	15.8
RIL-138	367	49.546	368.5	50.3475	45.898	49.89
RIL-139	354.6	47.874	439.333	60.0233	49.0755	53.35
RIL-140	138.4	18.686	98.3333	13.44	14.9672	16.27
RIL-141	335.8	45.336	375	51.2367	44.0912	47.93
RIL-142	619.4	83.616	516.5	70.5675	70.9929	77.17
RIL-143	615.8	83.13	635	86.7525	77.9788	84.76
RIL-144	616.6	83.24	649.667	88.7567	78.6325	85.48
RIL-146	NA	NA	NA	NA	NA	NA
RIL-147	209.2	28.244	281.75	38.4925	30.5592	33.22
RIL-148	432.4	58.374	395.25	54.0025	51.6637	56.16
RIL-149	NA	NA	NA	NA	NA	NA
RIL-150	286.2	38.638	310.8	42.464	37.3099	40.56
RIL-151	122	16.472	133.25	18.21	15.9227	17.31
RIL-152	366	49.41	379	51.78	46.4464	50.49
RIL-153	359.4	48.52	337.75	46.1475	43.5281	47.32
RIL-154	554.2	74.816	505.333	69.04	66.0956	71.85
RIL-155	430.6	58.132	369.75	50.5175	50.0121	54.37
RIL-157	528.8	71.388	572	78.15	68.5821	74.55
RIL-158	378.2	51.056	501	68.4475	54.6914	59.45
RIL-159	NA	NA	NA	NA	NA	NA
RIL-160	598.8	80.838	731.5	99.935	81.1404	88.2
RIL-163	50.6	6.832	60	8.2025	6.92696	7.53
RIL-164	NA	NA	387	52.8733	49.4026	53.7
RIL-167	79.6	10.748	237.333	32.43	19.1629	20.83
RIL-168	413.6	55.838	283.333	38.7133	43.926	47.75
RIL-169	NA	NA	NA	NA	NA	NA
RIL-170	157.2	21.222	215.333	29.42	23.0431	25.05
Alpowa	740.8	100.006	731.8	99.978	91.9999	100
AUS28451	66.2	8.94	60.6667	8.29333	8.04184	8.75

## Sheet: Table S2
Table S2. SNP markers from the genotyping-by-sequencing (GBS) platform that were polymorphic in the Siskiyou × Villax St. Jose RIL population, along with their chromosome assignments and physical positions based on the Siskiyou reference genome assembly.
#	GBS_SNP_marker_ID	Chromososme	SNP	Siskiyou allele	Villax St. Jose allele	Physical_position_based_on_Siskiyou_reference_genome (bp)
1	S1A_1202156	1A	A/G	G	A	1202156
2	S1A_6457480	1A	A/T	A	T	6457480
3	S1A_6917515	1A	C/G	G	C	6917515
4	S1A_7089766	1A	A/G	G	A	7089766
5	S1A_7096807	1A	C/T	C	T	7096807
6	S1A_7131559	1A	G/T	G	T	7131559
7	S1A_7133146	1A	A/G	A	G	7133146
8	S1A_7134273	1A	C/T	C	T	7134273
9	S1A_7708286	1A	A/T	A	T	7708286
10	S1A_7778570	1A	C/T	T	C	7778570
11	S1A_7843806	1A	A/G	A	G	7843806
12	S1A_7844286	1A	G/T	T	G	7844286
13	S1A_9584454	1A	C/T	T	C	9584454
14	S1A_9795812	1A	G/T	T	G	9795812
15	S1A_9919809	1A	A/G	A	G	9919809
16	S1A_10033085	1A	G/T	G	T	10033085
17	S1A_10183204	1A	A/T	T	A	10183204
18	S1A_11063943	1A	A/C	C	A	11063943
19	S1A_11102188	1A	C/T	C	T	11102188
20	S1A_11207924	1A	C/T	T	C	11207924
21	S1A_11591527	1A	C/T	C	T	11591527
22	S1A_11842909	1A	A/G	A	G	11842909
23	S1A_11846545	1A	C/T	C	T	11846545
24	S1A_11942641	1A	G/T	G	T	11942641
25	S1A_12675361	1A	A/C	A	C	12675361
26	S1A_13058733	1A	C/G	G	C	13058733
27	S1A_13297490	1A	C/G	C	G	13297490
28	S1A_13297597	1A	C/T	C	T	13297597
29	S1A_13439777	1A	C/T	C	T	13439777
30	S1A_13482102	1A	A/G	A	G	13482102
31	S1A_13648095	1A	G/T	T	G	13648095
32	S1A_13649106	1A	C/T	C	T	13649106
33	S1A_13650114	1A	A/G	G	A	13650114
34	S1A_13813245	1A	G/T	T	G	13813245
35	S1A_15696320	1A	A/G	G	A	15696320
36	S1A_15733144	1A	C/T	T	C	15733144
37	S1A_16062545	1A	A/G	A	G	16062545
38	S1A_16062585	1A	C/T	T	C	16062585
39	S1A_16871514	1A	A/G	A	G	16871514
40	S1A_17163798	1A	A/G	G	A	17163798
41	S1A_23517790	1A	A/G	A	G	23517790
42	S1A_24807873	1A	C/G	G	C	24807873
43	S1A_26236710	1A	C/T	C	T	26236710
44	S1A_27018690	1A	C/T	C	T	27018690
45	S1A_31801131	1A	C/T	T	C	31801131
46	S1A_31843342	1A	C/T	T	C	31843342
47	S1A_32747354	1A	C/G	G	C	32747354
48	S1A_35642398	1A	C/T	C	T	35642398
49	S1A_36653303	1A	C/T	T	C	36653303
50	S1A_37459271	1A	A/G	G	A	37459271
51	S1A_40862977	1A	A/G	G	A	40862977
52	S1A_48107014	1A	G/T	T	G	48107014
53	S1A_56956040	1A	G/T	G	T	56956040
54	S1A_80180080	1A	A/G	G	A	80180080
55	S1A_89399393	1A	A/C	C	A	89399393
56	S1A_94410024	1A	A/G	G	A	94410024
57	S1A_99611596	1A	C/T	C	T	99611596
58	S1A_131983993	1A	C/T	C	T	131983993
59	S1A_164125987	1A	C/T	T	C	164125987
60	S1A_304857139	1A	A/C	A	C	304857139
61	S1A_316318217	1A	C/G	C	G	316318217
62	S1A_316593582	1A	C/G	G	C	316593582
63	S1A_317668008	1A	G/T	G	T	317668008
64	S1A_318143086	1A	C/T	C	T	318143086
65	S1A_320195348	1A	A/G	G	A	320195348
66	S1A_323591991	1A	A/C	A	C	323591991
67	S1A_328626576	1A	C/T	C	T	328626576
68	S1A_329850681	1A	A/T	A	T	329850681
69	S1A_333712699	1A	C/T	T	C	333712699
70	S1A_342916995	1A	C/T	C	T	342916995
71	S1A_343453473	1A	A/G	A	G	343453473
72	S1A_358541398	1A	G/T	G	T	358541398
73	S1A_358953951	1A	A/G	G	A	358953951
74	S1A_358986143	1A	A/G	A	G	358986143
75	S1A_391927252	1A	A/G	G	A	391927252
76	S1A_392553003	1A	A/G	A	G	392553003
77	S1A_393658468	1A	G/T	G	T	393658468
78	S1A_399168025	1A	C/T	T	C	399168025
79	S1A_399909767	1A	C/G	G	C	399909767
80	S1A_400575211	1A	C/T	T	C	400575211
81	S1A_402473965	1A	A/T	T	A	402473965
82	S1A_428165320	1A	C/T	T	C	428165320
83	S1A_433493830	1A	C/T	T	C	433493830
84	S1A_435623639	1A	C/T	C	T	435623639
85	S1A_435801800	1A	A/T	A	T	435801800
86	S1A_442057041	1A	C/T	C	T	442057041
87	S1A_442057108	1A	A/G	G	A	442057108
88	S1A_442657357	1A	A/T	T	A	442657357
89	S1A_443105387	1A	A/G	A	G	443105387
90	S1A_446050486	1A	C/T	T	C	446050486
91	S1A_454480011	1A	C/T	T	C	454480011
92	S1A_457261534	1A	A/G	G	A	457261534
93	S1A_459120976	1A	C/T	T	C	459120976
94	S1A_464644413	1A	A/C	A	C	464644413
95	S1A_464961413	1A	A/G	G	A	464961413
96	S1A_465267205	1A	A/G	G	A	465267205
97	S1A_468469696	1A	C/G	C	G	468469696
98	S1A_469474434	1A	G/T	T	G	469474434
99	S1A_475017073	1A	C/G	G	C	475017073
100	S1A_478687770	1A	A/T	T	A	478687770
101	S1A_481405934	1A	G/T	T	G	481405934
102	S1A_483581844	1A	C/T	T	C	483581844
103	S1A_483702633	1A	A/G	G	A	483702633
104	S1A_484766904	1A	A/T	A	T	484766904
105	S1A_484767026	1A	C/T	T	C	484767026
106	S1A_485591812	1A	A/G	A	G	485591812
107	S1A_489890415	1A	A/T	T	A	489890415
108	S1A_498575923	1A	C/G	C	G	498575923
109	S1A_502122120	1A	C/T	C	T	502122120
110	S1A_503057587	1A	C/T	T	C	503057587
111	S1A_503115229	1A	C/T	C	T	503115229
112	S1A_509000384	1A	A/G	A	G	509000384
113	S1A_512465465	1A	C/T	T	C	512465465
114	S1A_512486371	1A	C/T	T	C	512486371
115	S1A_512558182	1A	A/G	G	A	512558182
116	S1A_512645554	1A	G/T	G	T	512645554
117	S1A_516108629	1A	C/G	C	G	516108629
118	S1A_516950225	1A	A/G	A	G	516950225
119	S1A_519134631	1A	C/G	C	G	519134631
120	S1A_519136862	1A	A/C	C	A	519136862
121	S1A_520719118	1A	A/G	A	G	520719118
122	S1A_536584355	1A	G/T	T	G	536584355
123	S1A_536643833	1A	C/T	T	C	536643833
124	S1A_536754895	1A	C/G	C	G	536754895
125	S1A_537584623	1A	A/C	C	A	537584623
126	S1A_539431601	1A	A/G	A	G	539431601
127	S1A_540584906	1A	A/G	G	A	540584906
128	S1A_542122161	1A	A/T	A	T	542122161
129	S1A_545478488	1A	C/T	C	T	545478488
130	S1A_545738258	1A	C/T	C	T	545738258
131	S1A_547793378	1A	A/G	G	A	547793378
132	S1A_547828341	1A	C/T	T	C	547828341
133	S1A_547888787	1A	A/G	G	A	547888787
134	S1A_547910662	1A	C/T	T	C	547910662
135	S1A_548794542	1A	A/T	A	T	548794542
136	S1A_549620434	1A	C/T	C	T	549620434
137	S1A_550921641	1A	C/T	C	T	550921641
138	S1A_551533527	1A	C/G	C	G	551533527
139	S1A_551555388	1A	A/G	A	G	551555388
140	S1A_551636705	1A	C/G	G	C	551636705
141	S1A_551677586	1A	A/G	A	G	551677586
142	S1A_551682831	1A	A/C	C	A	551682831
143	S1A_551924802	1A	C/T	T	C	551924802
144	S1A_553462897	1A	C/T	C	T	553462897
145	S1A_553507673	1A	C/T	T	C	553507673
146	S1A_554225237	1A	A/G	A	G	554225237
147	S1A_555567832	1A	A/G	G	A	555567832
148	S1A_561735281	1A	A/C	C	A	561735281
149	S1A_561963713	1A	A/T	T	A	561963713
150	S1A_562876859	1A	C/G	G	C	562876859
151	S1A_562879115	1A	G/T	G	T	562879115
152	S1A_565101255	1A	C/T	C	T	565101255
153	S1A_569034145	1A	C/T	C	T	569034145
154	S1A_569051242	1A	A/C	A	C	569051242
155	S1A_569051312	1A	A/G	A	G	569051312
156	S1A_575726949	1A	A/G	A	G	575726949
157	S1A_576769552	1A	A/G	A	G	576769552
158	S1A_578812372	1A	A/G	A	G	578812372
159	S1A_578935983	1A	C/T	T	C	578935983
160	S1A_583471743	1A	A/G	A	G	583471743
161	S1A_583927219	1A	C/T	T	C	583927219
162	S1A_584199232	1A	A/T	T	A	584199232
163	S1A_587733129	1A	C/G	G	C	587733129
164	S1A_587789020	1A	G/T	G	T	587789020
165	S1A_587795457	1A	A/C	C	A	587795457
166	S1A_587997546	1A	A/T	A	T	587997546
167	S1A_588333935	1A	C/T	T	C	588333935
168	S1A_589575434	1A	C/T	C	T	589575434
169	S1A_590347145	1A	C/G	G	C	590347145
170	S1A_590829532	1A	C/T	C	T	590829532
171	S1A_592358465	1A	A/G	G	A	592358465
172	S1A_593310026	1A	A/G	A	G	593310026
173	S1A_593321107	1A	A/G	G	A	593321107
174	S1A_593510950	1A	A/G	G	A	593510950
175	S1B_703947	1B	A/G	A	G	703947
176	S1B_1187386	1B	A/G	A	G	1187386
177	S1B_2371113	1B	A/C	A	C	2371113
178	S1B_2689584	1B	A/C	A	C	2689584
179	S1B_2806580	1B	C/T	C	T	2806580
180	S1B_3168672	1B	A/G	A	G	3168672
181	S1B_3393085	1B	G/T	G	T	3393085
182	S1B_3472611	1B	A/G	A	G	3472611
183	S1B_3747797	1B	C/T	C	T	3747797
184	S1B_3783890	1B	A/G	G	A	3783890
185	S1B_4116516	1B	A/C	C	A	4116516
186	S1B_4306827	1B	A/G	A	G	4306827
187	S1B_4878493	1B	C/T	C	T	4878493
188	S1B_5043674	1B	A/T	A	T	5043674
189	S1B_5046543	1B	C/G	C	G	5046543
190	S1B_5046652	1B	C/T	C	T	5046652
191	S1B_5111415	1B	A/C	C	A	5111415
192	S1B_5890889	1B	A/G	G	A	5890889
193	S1B_5910527	1B	C/T	C	T	5910527
194	S1B_5919720	1B	C/T	C	T	5919720
195	S1B_6756824	1B	C/T	C	T	6756824
196	S1B_6991823	1B	A/G	A	G	6991823
197	S1B_6998968	1B	A/G	G	A	6998968
198	S1B_7042122	1B	C/T	C	T	7042122
199	S1B_7623327	1B	C/T	T	C	7623327
200	S1B_7885471	1B	G/T	T	G	7885471
201	S1B_8032903	1B	A/G	A	G	8032903
202	S1B_8036174	1B	C/G	C	G	8036174
203	S1B_8073263	1B	C/T	T	C	8073263
204	S1B_8074167	1B	A/C	C	A	8074167
205	S1B_8074222	1B	C/G	C	G	8074222
206	S1B_8078594	1B	A/G	G	A	8078594
207	S1B_8145155	1B	C/G	G	C	8145155
208	S1B_8145237	1B	G/T	T	G	8145237
209	S1B_8349554	1B	A/G	A	G	8349554
210	S1B_8839250	1B	C/G	C	G	8839250
211	S1B_9344078	1B	G/T	T	G	9344078
212	S1B_11001711	1B	G/T	G	T	11001711
213	S1B_11011275	1B	A/G	A	G	11011275
214	S1B_11026877	1B	C/G	C	G	11026877
215	S1B_11367106	1B	C/T	T	C	11367106
216	S1B_11367132	1B	A/T	A	T	11367132
217	S1B_12746145	1B	A/G	G	A	12746145
218	S1B_12754490	1B	C/T	T	C	12754490
219	S1B_14002147	1B	A/G	G	A	14002147
220	S1B_14490640	1B	A/G	G	A	14490640
221	S1B_14499404	1B	A/G	A	G	14499404
222	S1B_14501400	1B	C/T	C	T	14501400
223	S1B_14520057	1B	C/G	C	G	14520057
224	S1B_15402994	1B	A/T	A	T	15402994
225	S1B_15598800	1B	A/G	G	A	15598800
226	S1B_15921238	1B	C/T	T	C	15921238
227	S1B_15989958	1B	C/T	C	T	15989958
228	S1B_16777741	1B	C/T	T	C	16777741
229	S1B_17194881	1B	C/G	C	G	17194881
230	S1B_19297005	1B	A/T	A	T	19297005
231	S1B_19610176	1B	A/T	A	T	19610176
232	S1B_19616255	1B	A/G	A	G	19616255
233	S1B_19739451	1B	C/T	T	C	19739451
234	S1B_19820299	1B	C/G	C	G	19820299
235	S1B_20073138	1B	A/C	C	A	20073138
236	S1B_20109752	1B	A/C	A	C	20109752
237	S1B_20365395	1B	C/T	C	T	20365395
238	S1B_20625516	1B	A/T	A	T	20625516
239	S1B_21743256	1B	A/G	A	G	21743256
240	S1B_21962822	1B	C/T	C	T	21962822
241	S1B_23359105	1B	C/T	C	T	23359105
242	S1B_23445792	1B	A/C	A	C	23445792
243	S1B_23683270	1B	A/G	A	G	23683270
244	S1B_24857733	1B	A/G	A	G	24857733
245	S1B_26002140	1B	C/T	C	T	26002140
246	S1B_26111298	1B	A/T	T	A	26111298
247	S1B_26435256	1B	C/T	C	T	26435256
248	S1B_27775806	1B	C/T	C	T	27775806
249	S1B_28613405	1B	C/T	T	C	28613405
250	S1B_30600396	1B	A/T	A	T	30600396
251	S1B_37095483	1B	C/G	C	G	37095483
252	S1B_37095556	1B	C/T	C	T	37095556
253	S1B_37219324	1B	C/T	T	C	37219324
254	S1B_37774913	1B	C/T	C	T	37774913
255	S1B_37845494	1B	G/T	T	G	37845494
256	S1B_37865816	1B	A/T	A	T	37865816
257	S1B_39980303	1B	C/T	C	T	39980303
258	S1B_52632123	1B	A/G	G	A	52632123
259	S1B_55162004	1B	C/T	C	T	55162004
260	S1B_55586043	1B	A/T	A	T	55586043
261	S1B_57012731	1B	C/G	G	C	57012731
262	S1B_62224239	1B	A/C	C	A	62224239
263	S1B_79535578	1B	A/G	G	A	79535578
264	S1B_130873032	1B	A/G	G	A	130873032
265	S1B_402031711	1B	A/T	T	A	402031711
266	S1B_451188808	1B	C/T	C	T	451188808
267	S1B_532145439	1B	C/T	C	T	532145439
268	S1B_538280273	1B	A/T	T	A	538280273
269	S1B_538284986	1B	C/G	C	G	538284986
270	S1B_540618459	1B	A/G	G	A	540618459
271	S1B_542031753	1B	A/G	A	G	542031753
272	S1B_542163905	1B	A/T	T	A	542163905
273	S1B_547376109	1B	A/G	A	G	547376109
274	S1B_553301468	1B	C/T	C	T	553301468
275	S1B_564400262	1B	A/G	A	G	564400262
276	S1B_565843423	1B	A/G	G	A	565843423
277	S1B_567769227	1B	A/G	A	G	567769227
278	S1B_568992810	1B	A/G	A	G	568992810
279	S1B_569307290	1B	A/C	C	A	569307290
280	S1B_569644404	1B	A/G	A	G	569644404
281	S1B_575478345	1B	C/T	T	C	575478345
282	S1B_575478427	1B	A/T	A	T	575478427
283	S1B_575561579	1B	C/T	C	T	575561579
284	S1B_577786998	1B	A/G	G	A	577786998
285	S1B_578920223	1B	C/T	C	T	578920223
286	S1B_584209680	1B	A/G	A	G	584209680
287	S1B_584561326	1B	A/G	A	G	584561326
288	S1B_585872204	1B	A/T	T	A	585872204
289	S1B_585946677	1B	A/G	G	A	585946677
290	S1B_589800083	1B	C/T	T	C	589800083
291	S1B_601602199	1B	C/G	G	C	601602199
292	S1B_601602302	1B	C/G	G	C	601602302
293	S1B_602961378	1B	A/T	T	A	602961378
294	S1B_603074027	1B	A/G	G	A	603074027
295	S1B_607625461	1B	C/T	C	T	607625461
296	S1B_607632028	1B	C/T	C	T	607632028
297	S1B_614941240	1B	A/G	G	A	614941240
298	S1B_618900589	1B	A/C	C	A	618900589
299	S1B_621104701	1B	C/T	T	C	621104701
300	S1B_622231373	1B	C/T	C	T	622231373
301	S1B_623340874	1B	C/T	T	C	623340874
302	S1B_629377233	1B	C/G	G	C	629377233
303	S1B_634178027	1B	C/T	C	T	634178027
304	S1B_634596878	1B	A/C	C	A	634596878
305	S1B_641578044	1B	A/C	A	C	641578044
306	S1B_643681762	1B	C/T	C	T	643681762
307	S1B_645609444	1B	A/T	A	T	645609444
308	S1B_645820064	1B	A/T	T	A	645820064
309	S1B_646383149	1B	A/C	A	C	646383149
310	S1B_646383188	1B	C/T	T	C	646383188
311	S1B_646778292	1B	G/T	G	T	646778292
312	S1B_650792362	1B	C/T	C	T	650792362
313	S1B_650809213	1B	C/T	C	T	650809213
314	S1B_651399040	1B	A/G	G	A	651399040
315	S1B_652470889	1B	A/G	A	G	652470889
316	S1B_652654015	1B	A/G	G	A	652654015
317	S1B_653171335	1B	G/T	T	G	653171335
318	S1B_653817688	1B	A/G	A	G	653817688
319	S1B_655716551	1B	C/G	G	C	655716551
320	S1B_658214573	1B	C/G	G	C	658214573
321	S1B_663093198	1B	A/T	A	T	663093198
322	S1B_663391666	1B	A/T	A	T	663391666
323	S1B_666485584	1B	A/C	C	A	666485584
324	S1B_667934253	1B	A/G	A	G	667934253
325	S1B_667934315	1B	A/C	A	C	667934315
326	S1B_668117107	1B	C/T	T	C	668117107
327	S1B_669356962	1B	C/G	C	G	669356962
328	S1B_675682433	1B	C/T	T	C	675682433
329	S1B_675745382	1B	G/T	T	G	675745382
330	S1B_675745641	1B	G/T	T	G	675745641
331	S1B_681078866	1B	C/T	T	C	681078866
332	S1B_681346292	1B	G/T	T	G	681346292
333	S1B_685285264	1B	A/G	G	A	685285264
334	S1B_685885396	1B	A/G	G	A	685885396
335	S1B_685893045	1B	G/T	T	G	685893045
336	S1B_686241277	1B	C/T	T	C	686241277
337	S1B_688063969	1B	A/C	C	A	688063969
338	S1B_693662745	1B	C/T	T	C	693662745
339	S1B_695639088	1B	C/G	C	G	695639088
340	S1B_696601106	1B	A/G	A	G	696601106
341	S1B_699019464	1B	A/T	A	T	699019464
342	S1B_699203363	1B	C/G	G	C	699203363
343	S1B_699466722	1B	C/G	C	G	699466722
344	S1B_699468320	1B	C/T	C	T	699468320
345	S1B_699582166	1B	A/G	A	G	699582166
346	S1B_699856893	1B	A/G	G	A	699856893
347	S1B_701809321	1B	A/G	G	A	701809321
348	S1B_702969339	1B	A/C	A	C	702969339
349	S1B_703123997	1B	A/G	G	A	703123997
350	S1R_14667253	1R	C/G	C	G	14667253
351	S1R_17195167	1R	A/G	A	G	17195167
352	S1R_17778127	1R	A/G	A	G	17778127
353	S1R_17985813	1R	G/T	G	T	17985813
354	S1R_18869388	1R	G/T	T	G	18869388
355	S1R_19148854	1R	G/T	T	G	19148854
356	S1R_19601973	1R	A/G	G	A	19601973
357	S1R_20434304	1R	A/G	G	A	20434304
358	S1R_22744557	1R	C/T	C	T	22744557
359	S1R_22751152	1R	A/G	A	G	22751152
360	S1R_22964922	1R	A/G	G	A	22964922
361	S1R_23513260	1R	A/G	G	A	23513260
362	S1R_23813557	1R	C/G	G	C	23813557
363	S1R_24075083	1R	C/T	T	C	24075083
364	S1R_24800611	1R	A/T	A	T	24800611
365	S1R_28333045	1R	A/G	A	G	28333045
366	S1R_28333062	1R	A/G	G	A	28333062
367	S1R_28453887	1R	A/G	A	G	28453887
368	S1R_28478518	1R	A/C	C	A	28478518
369	S1R_28515864	1R	C/T	T	C	28515864
370	S1R_28921348	1R	A/T	T	A	28921348
371	S1R_30451255	1R	A/C	C	A	30451255
372	S1R_33445952	1R	G/T	T	G	33445952
373	S1R_34143475	1R	C/G	G	C	34143475
374	S1R_34650010	1R	G/T	G	T	34650010
375	S1R_34683910	1R	A/G	G	A	34683910
376	S1R_36540721	1R	C/T	C	T	36540721
377	S1R_36542032	1R	A/T	A	T	36542032
378	S1R_37267793	1R	A/G	G	A	37267793
379	S1R_40035461	1R	C/T	T	C	40035461
380	S1R_41175274	1R	C/T	C	T	41175274
381	S1R_44016067	1R	A/G	A	G	44016067
382	S1R_45744890	1R	A/G	A	G	45744890
383	S1R_46151839	1R	C/T	C	T	46151839
384	S1R_60261436	1R	A/G	A	G	60261436
385	S1R_64769388	1R	A/T	T	A	64769388
386	S1R_64963409	1R	G/T	T	G	64963409
387	S1R_65009524	1R	C/T	C	T	65009524
388	S1R_65104517	1R	A/C	A	C	65104517
389	S1R_65320033	1R	C/T	T	C	65320033
390	S1R_65350654	1R	C/T	C	T	65350654
391	S1R_66710939	1R	C/T	C	T	66710939
392	S1R_70070290	1R	C/G	C	G	70070290
393	S1R_75227347	1R	C/T	T	C	75227347
394	S1R_78890684	1R	A/C	C	A	78890684
395	S1R_78890690	1R	C/T	T	C	78890690
396	S1R_92450986	1R	A/G	G	A	92450986
397	S1R_94143239	1R	A/G	A	G	94143239
398	S1R_96003557	1R	C/G	C	G	96003557
399	S1R_106234824	1R	A/C	A	C	106234824
400	S1R_116770899	1R	A/C	C	A	116770899
401	S1R_120688738	1R	A/G	G	A	120688738
402	S1R_120692000	1R	C/T	T	C	120692000
403	S1R_120886392	1R	G/T	T	G	120886392
404	S1R_124238376	1R	C/T	T	C	124238376
405	S1R_124255223	1R	A/G	G	A	124255223
406	S1R_143430108	1R	A/T	A	T	143430108
407	S1R_149945659	1R	C/G	C	G	149945659
408	S1R_154214398	1R	A/T	T	A	154214398
409	S1R_155020252	1R	C/T	C	T	155020252
410	S1R_155320319	1R	A/G	G	A	155320319
411	S1R_177132533	1R	A/G	A	G	177132533
412	S1R_177815203	1R	C/T	T	C	177815203
413	S1R_177968471	1R	C/T	C	T	177968471
414	S1R_177972215	1R	A/T	T	A	177972215
415	S1R_178519747	1R	A/G	G	A	178519747
416	S1R_190307076	1R	A/G	A	G	190307076
417	S1R_197011073	1R	C/T	T	C	197011073
418	S1R_197015002	1R	A/G	G	A	197015002
419	S1R_197479843	1R	C/T	C	T	197479843
420	S1R_197916192	1R	C/T	T	C	197916192
421	S1R_198537076	1R	A/G	G	A	198537076
422	S1R_198692203	1R	A/C	A	C	198692203
423	S1R_199019621	1R	A/G	A	G	199019621
424	S1R_200907205	1R	C/G	C	G	200907205
425	S1R_201848705	1R	A/G	A	G	201848705
426	S1R_201872359	1R	A/C	C	A	201872359
427	S1R_201893227	1R	A/C	C	A	201893227
428	S1R_202484642	1R	C/G	G	C	202484642
429	S1R_203383252	1R	C/T	C	T	203383252
430	S1R_203799085	1R	C/T	T	C	203799085
431	S1R_203803164	1R	A/C	C	A	203803164
432	S1R_204800381	1R	C/G	C	G	204800381
433	S1R_205328667	1R	A/G	A	G	205328667
434	S1R_206381175	1R	A/G	G	A	206381175
435	S1R_206466296	1R	A/G	A	G	206466296
436	S1R_206687371	1R	A/G	A	G	206687371
437	S1R_206687428	1R	A/T	T	A	206687428
438	S1R_207277154	1R	C/G	G	C	207277154
439	S1R_227737053	1R	C/T	C	T	227737053
440	S1R_228950534	1R	A/G	G	A	228950534
441	S1R_266608959	1R	A/G	G	A	266608959
442	S1R_271097995	1R	C/G	G	C	271097995
443	S1R_331573542	1R	A/G	G	A	331573542
444	S1R_431534638	1R	C/G	C	G	431534638
445	S1R_531929080	1R	A/G	A	G	531929080
446	S1R_553003284	1R	A/C	A	C	553003284
447	S1R_562678061	1R	A/T	A	T	562678061
448	S1R_563800911	1R	A/C	A	C	563800911
449	S1R_587267430	1R	A/G	A	G	587267430
450	S1R_657278577	1R	A/C	A	C	657278577
451	S1R_662776894	1R	A/C	A	C	662776894
452	S1R_663613467	1R	C/T	C	T	663613467
453	S1R_664370495	1R	C/G	C	G	664370495
454	S1R_665479584	1R	C/T	C	T	665479584
455	S1R_667798129	1R	A/G	A	G	667798129
456	S1R_669182206	1R	C/G	C	G	669182206
457	S1R_669198003	1R	A/C	C	A	669198003
458	S1R_669722165	1R	A/C	A	C	669722165
459	S1R_696709292	1R	A/T	T	A	696709292
460	S1R_701966600	1R	A/C	C	A	701966600
461	S1R_702055963	1R	A/G	A	G	702055963
462	S1R_706618061	1R	G/T	G	T	706618061
463	S1R_711025113	1R	C/T	C	T	711025113
464	S1R_712408009	1R	A/T	T	A	712408009
465	S1R_757166937	1R	G/T	T	G	757166937
466	S1R_798789249	1R	C/T	T	C	798789249
467	S1R_802119454	1R	A/T	T	A	802119454
468	S1R_807474983	1R	A/G	G	A	807474983
469	S1R_819308508	1R	A/C	C	A	819308508
470	S1R_826049831	1R	C/T	C	T	826049831
471	S1R_843199078	1R	C/G	C	G	843199078
472	S1R_846139210	1R	C/T	T	C	846139210
473	S1R_861359293	1R	A/G	A	G	861359293
474	S1R_861359298	1R	G/T	G	T	861359298
475	S1R_861377171	1R	C/T	T	C	861377171
476	S1R_861380924	1R	A/G	A	G	861380924
477	S1R_867328290	1R	C/T	T	C	867328290
478	S1R_871012156	1R	G/T	T	G	871012156
479	S1R_875291203	1R	A/C	C	A	875291203
480	S1R_887750766	1R	A/C	C	A	887750766
481	S1R_907741284	1R	C/G	C	G	907741284
482	S1R_923847863	1R	G/T	G	T	923847863
483	S1R_935320032	1R	A/G	G	A	935320032
484	S1R_946923637	1R	C/G	C	G	946923637
485	S1R_952879371	1R	A/G	A	G	952879371
486	S1R_971143460	1R	C/G	C	G	971143460
487	S1R_971147503	1R	C/G	G	C	971147503
488	S1R_971330723	1R	G/T	G	T	971330723
489	S1R_972578515	1R	G/T	G	T	972578515
490	S1R_972587209	1R	A/G	A	G	972587209
491	S1R_972592370	1R	A/C	A	C	972592370
492	S1R_980624679	1R	C/T	T	C	980624679
493	S1R_990606851	1R	C/T	T	C	990606851
494	S1R_994203356	1R	A/C	C	A	994203356
495	S1R_994685501	1R	C/G	C	G	994685501
496	S1R_995203016	1R	C/T	C	T	995203016
497	S1R_995771734	1R	C/T	C	T	995771734
498	S1R_1006657605	1R	C/T	C	T	1006657605
499	S1R_1010269589	1R	C/T	T	C	1010269589
500	S1R_1016133762	1R	C/G	G	C	1016133762
501	S1R_1019896046	1R	C/T	T	C	1019896046
502	S1R_1020580710	1R	A/C	C	A	1020580710
503	S1R_1021674033	1R	A/G	G	A	1021674033
504	S1R_1024427701	1R	A/G	A	G	1024427701
505	S1R_1029831167	1R	C/T	T	C	1029831167
506	S1R_1039659179	1R	C/T	T	C	1039659179
507	S1R_1041439097	1R	G/T	T	G	1041439097
508	S1R_1042090511	1R	A/G	G	A	1042090511
509	S1R_1042106137	1R	C/T	C	T	1042106137
510	S1R_1042107058	1R	G/T	G	T	1042107058
511	S1R_1050280917	1R	A/G	G	A	1050280917
512	S1R_1050367910	1R	C/G	G	C	1050367910
513	S1R_1055339249	1R	A/C	A	C	1055339249
514	S1R_1055478339	1R	A/T	A	T	1055478339
515	S1R_1063643397	1R	G/T	G	T	1063643397
516	S1R_1065313003	1R	C/T	T	C	1065313003
517	S1R_1066334860	1R	C/T	C	T	1066334860
518	S1R_1067561481	1R	G/T	G	T	1067561481
519	S1R_1067678638	1R	A/G	A	G	1067678638
520	S1R_1072523585	1R	C/T	T	C	1072523585
521	S1R_1073356674	1R	A/G	A	G	1073356674
522	S1R_1073632418	1R	A/G	A	G	1073632418
523	S1R_1073632475	1R	A/C	A	C	1073632475
524	S1R_1079167313	1R	A/G	A	G	1079167313
525	S1R_1082530119	1R	C/T	T	C	1082530119
526	S1R_1083734213	1R	C/G	C	G	1083734213
527	S1R_1089090144	1R	C/T	C	T	1089090144
528	S1R_1095299017	1R	C/T	T	C	1095299017
529	S1R_1099634867	1R	C/T	T	C	1099634867
530	S1R_1099640701	1R	C/T	C	T	1099640701
531	S1R_1102716558	1R	A/G	G	A	1102716558
532	S1R_1106941489	1R	C/T	C	T	1106941489
533	S1R_1109415767	1R	C/T	C	T	1109415767
534	S1R_1113530601	1R	A/G	A	G	1113530601
535	S1R_1116772135	1R	A/T	A	T	1116772135
536	S1R_1118064005	1R	C/T	T	C	1118064005
537	S1R_1118732041	1R	A/G	G	A	1118732041
538	S1R_1118786713	1R	C/T	C	T	1118786713
539	S1R_1119143080	1R	G/T	G	T	1119143080
540	S1R_1121610846	1R	A/C	C	A	1121610846
541	S1R_1121862993	1R	A/G	G	A	1121862993
542	S1R_1121871237	1R	A/T	T	A	1121871237
543	S1R_1121948296	1R	A/G	G	A	1121948296
544	S1R_1121953388	1R	A/G	G	A	1121953388
545	S1R_1126348268	1R	A/G	A	G	1126348268
546	S1R_1126370131	1R	A/G	A	G	1126370131
547	S1R_1126470481	1R	A/G	A	G	1126470481
548	S1R_1126482854	1R	A/G	A	G	1126482854
549	S1R_1126640029	1R	G/T	T	G	1126640029
550	S1R_1126768611	1R	C/T	T	C	1126768611
551	S1R_1126981000	1R	A/G	G	A	1126981000
552	S1R_1127162910	1R	C/T	C	T	1127162910
553	S1R_1127464528	1R	C/T	C	T	1127464528
554	S1R_1127727678	1R	C/G	G	C	1127727678
555	S1R_1127898771	1R	G/T	T	G	1127898771
556	S1R_1128150119	1R	G/T	G	T	1128150119
557	S1R_1128385663	1R	C/T	T	C	1128385663
558	S1R_1128645337	1R	G/T	G	T	1128645337
559	S1R_1128647543	1R	C/T	T	C	1128647543
560	S1R_1128714150	1R	C/T	C	T	1128714150
561	S1R_1128800208	1R	A/G	G	A	1128800208
562	S1R_1130977272	1R	C/G	G	C	1130977272
563	S1R_1131051776	1R	C/T	T	C	1131051776
564	S1R_1131378785	1R	C/T	T	C	1131378785
565	S1R_1132730101	1R	C/T	T	C	1132730101
566	S1R_1133233671	1R	C/T	C	T	1133233671
567	S1R_1133236770	1R	C/T	C	T	1133236770
568	S1R_1134655076	1R	G/T	T	G	1134655076
569	S1R_1134655809	1R	G/T	G	T	1134655809
570	S1R_1135033669	1R	A/T	T	A	1135033669
571	S1R_1135043742	1R	A/G	A	G	1135043742
572	S1R_1136607974	1R	C/T	C	T	1136607974
573	S1R_1138688214	1R	A/C	A	C	1138688214
574	S1R_1138688309	1R	G/T	T	G	1138688309
575	S1R_1139346438	1R	C/T	T	C	1139346438
576	S1R_1141369648	1R	G/T	G	T	1141369648
577	S1R_1141901832	1R	C/T	C	T	1141901832
578	S1R_1142852706	1R	C/T	T	C	1142852706
579	S1R_1143160638	1R	C/T	T	C	1143160638
580	S1R_1148313440	1R	C/T	T	C	1148313440
581	S1R_1148490160	1R	C/T	T	C	1148490160
582	S1R_1149405273	1R	A/G	G	A	1149405273
583	S1R_1150077252	1R	A/G	G	A	1150077252
584	S1R_1150419537	1R	A/C	C	A	1150419537
585	S1R_1150772793	1R	A/G	G	A	1150772793
586	S1R_1150916173	1R	A/T	A	T	1150916173
587	S1R_1152118462	1R	C/T	T	C	1152118462
588	S1R_1161820542	1R	C/G	C	G	1161820542
589	S1R_1161896527	1R	C/T	C	T	1161896527
590	S1R_1161984314	1R	A/T	A	T	1161984314
591	S1R_1162237417	1R	A/G	G	A	1162237417
592	S1R_1162881760	1R	G/T	T	G	1162881760
593	S1R_1163604798	1R	A/G	A	G	1163604798
594	S1R_1163620199	1R	A/C	C	A	1163620199
595	S1R_1163744941	1R	C/G	C	G	1163744941
596	S1R_1165067472	1R	G/T	G	T	1165067472
597	S1R_1165067563	1R	C/T	T	C	1165067563
598	S1R_1166963193	1R	C/T	T	C	1166963193
599	S1R_1168324106	1R	C/T	C	T	1168324106
600	S1R_1168343799	1R	C/T	T	C	1168343799
601	S1R_1168348531	1R	A/C	A	C	1168348531
602	S1R_1168784515	1R	A/C	A	C	1168784515
603	S2A_1332492	2A	C/T	C	T	1332492
604	S2A_5134847	2A	A/C	C	A	5134847
605	S2A_12506509	2A	A/G	G	A	12506509
606	S2A_32595595	2A	A/C	A	C	32595595
607	S2A_33219804	2A	C/T	C	T	33219804
608	S2A_33425942	2A	C/T	C	T	33425942
609	S2A_33811917	2A	A/T	A	T	33811917
610	S2A_34066110	2A	C/T	T	C	34066110
611	S2A_34368399	2A	A/G	A	G	34368399
612	S2A_45890254	2A	A/G	A	G	45890254
613	S2A_47114944	2A	C/T	T	C	47114944
614	S2A_47496263	2A	A/C	C	A	47496263
615	S2A_47755656	2A	A/G	A	G	47755656
616	S2A_50565568	2A	A/C	A	C	50565568
617	S2A_52724315	2A	C/T	C	T	52724315
618	S2A_57691329	2A	C/T	C	T	57691329
619	S2A_57775188	2A	C/T	C	T	57775188
620	S2A_57998423	2A	C/T	C	T	57998423
621	S2A_58702675	2A	A/G	A	G	58702675
622	S2A_59764987	2A	C/T	T	C	59764987
623	S2A_59789165	2A	A/C	A	C	59789165
624	S2A_62349001	2A	C/T	C	T	62349001
625	S2A_62350775	2A	G/T	T	G	62350775
626	S2A_62896649	2A	G/T	G	T	62896649
627	S2A_67188935	2A	G/T	G	T	67188935
628	S2A_67202111	2A	A/G	G	A	67202111
629	S2A_67202199	2A	A/G	G	A	67202199
630	S2A_67371961	2A	A/G	G	A	67371961
631	S2A_68052001	2A	A/T	T	A	68052001
632	S2A_68056958	2A	C/T	C	T	68056958
633	S2A_68208052	2A	C/T	C	T	68208052
634	S2A_68609789	2A	C/T	C	T	68609789
635	S2A_69448071	2A	C/G	G	C	69448071
636	S2A_73455249	2A	C/G	G	C	73455249
637	S2A_74701001	2A	C/G	G	C	74701001
638	S2A_75949702	2A	A/G	G	A	75949702
639	S2A_76755516	2A	C/T	T	C	76755516
640	S2A_80470016	2A	C/T	T	C	80470016
641	S2A_80646044	2A	A/T	T	A	80646044
642	S2A_80720502	2A	C/T	T	C	80720502
643	S2A_80980004	2A	A/C	C	A	80980004
644	S2A_83632337	2A	C/T	C	T	83632337
645	S2A_85673861	2A	A/G	G	A	85673861
646	S2A_86175576	2A	C/T	C	T	86175576
647	S2A_87791988	2A	A/G	A	G	87791988
648	S2A_87916569	2A	A/G	G	A	87916569
649	S2A_88106806	2A	A/G	G	A	88106806
650	S2A_88736986	2A	C/T	C	T	88736986
651	S2A_89706136	2A	C/G	G	C	89706136
652	S2A_91472352	2A	C/G	C	G	91472352
653	S2A_96179399	2A	A/T	A	T	96179399
654	S2A_96211331	2A	G/T	T	G	96211331
655	S2A_99055010	2A	C/T	T	C	99055010
656	S2A_116492793	2A	C/T	C	T	116492793
657	S2A_119933818	2A	A/G	A	G	119933818
658	S2A_120041052	2A	C/T	T	C	120041052
659	S2A_120106889	2A	C/T	T	C	120106889
660	S2A_130660043	2A	A/C	C	A	130660043
661	S2A_133496834	2A	C/G	G	C	133496834
662	S2A_134421932	2A	C/T	C	T	134421932
663	S2A_135162404	2A	C/T	C	T	135162404
664	S2A_136260377	2A	A/G	A	G	136260377
665	S2A_138601749	2A	A/T	T	A	138601749
666	S2A_138632739	2A	A/G	A	G	138632739
667	S2A_146171633	2A	A/G	G	A	146171633
668	S2A_150280312	2A	C/T	T	C	150280312
669	S2A_151479180	2A	C/T	C	T	151479180
670	S2A_152100511	2A	A/G	A	G	152100511
671	S2A_153849069	2A	C/T	T	C	153849069
672	S2A_154196457	2A	C/T	C	T	154196457
673	S2A_155197150	2A	A/G	A	G	155197150
674	S2A_155306430	2A	A/G	G	A	155306430
675	S2A_193398594	2A	A/G	G	A	193398594
676	S2A_197872114	2A	C/T	T	C	197872114
677	S2A_205470216	2A	A/G	A	G	205470216
678	S2A_209725724	2A	C/T	T	C	209725724
679	S2A_329482436	2A	A/G	G	A	329482436
680	S2A_472006043	2A	A/T	T	A	472006043
681	S2A_472021992	2A	C/T	C	T	472021992
682	S2A_472023181	2A	C/T	C	T	472023181
683	S2A_474575318	2A	A/T	A	T	474575318
684	S2A_477552997	2A	A/G	A	G	477552997
685	S2A_478522034	2A	A/G	A	G	478522034
686	S2A_479270045	2A	C/T	C	T	479270045
687	S2A_487564351	2A	C/G	C	G	487564351
688	S2A_488137230	2A	C/T	C	T	488137230
689	S2A_493890840	2A	G/T	T	G	493890840
690	S2A_497293120	2A	A/G	G	A	497293120
691	S2A_507032515	2A	G/T	G	T	507032515
692	S2A_509682707	2A	C/T	T	C	509682707
693	S2A_520161733	2A	A/C	A	C	520161733
694	S2A_532846908	2A	C/T	T	C	532846908
695	S2A_534328991	2A	A/C	C	A	534328991
696	S2A_537397223	2A	C/G	C	G	537397223
697	S2A_540973593	2A	G/T	G	T	540973593
698	S2A_540976019	2A	C/T	C	T	540976019
699	S2A_543048544	2A	A/T	T	A	543048544
700	S2A_543576265	2A	C/G	G	C	543576265
701	S2A_544848607	2A	A/T	A	T	544848607
702	S2A_546352458	2A	A/G	A	G	546352458
703	S2A_552696424	2A	A/G	A	G	552696424
704	S2A_557894445	2A	G/T	T	G	557894445
705	S2A_569555060	2A	A/G	G	A	569555060
706	S2A_584638097	2A	A/G	G	A	584638097
707	S2A_588328537	2A	A/G	G	A	588328537
708	S2A_589287345	2A	C/T	C	T	589287345
709	S2A_591135577	2A	A/G	A	G	591135577
710	S2A_595041388	2A	A/G	G	A	595041388
711	S2A_640607356	2A	C/G	G	C	640607356
712	S2A_642484304	2A	C/T	T	C	642484304
713	S2A_642792858	2A	A/G	A	G	642792858
714	S2A_645554469	2A	A/G	G	A	645554469
715	S2A_645583795	2A	A/G	A	G	645583795
716	S2A_645583830	2A	A/G	A	G	645583830
717	S2A_647122606	2A	C/G	G	C	647122606
718	S2A_647311102	2A	G/T	T	G	647311102
719	S2A_672520351	2A	C/T	T	C	672520351
720	S2A_673838927	2A	C/T	C	T	673838927
721	S2A_687339979	2A	A/G	G	A	687339979
722	S2A_694710405	2A	A/G	G	A	694710405
723	S2A_694752743	2A	C/G	C	G	694752743
724	S2A_695402095	2A	C/G	C	G	695402095
725	S2A_695456864	2A	G/T	T	G	695456864
726	S2A_696532715	2A	A/G	G	A	696532715
727	S2A_701070460	2A	A/G	A	G	701070460
728	S2A_709599130	2A	C/T	C	T	709599130
729	S2A_709974558	2A	A/C	A	C	709974558
730	S2A_710888371	2A	C/T	C	T	710888371
731	S2A_711519240	2A	C/T	T	C	711519240
732	S2A_712731232	2A	A/G	A	G	712731232
733	S2A_713819334	2A	C/T	T	C	713819334
734	S2A_714253827	2A	A/C	A	C	714253827
735	S2A_714991763	2A	A/T	T	A	714991763
736	S2A_719617668	2A	C/T	C	T	719617668
737	S2A_720806752	2A	A/G	A	G	720806752
738	S2A_720831048	2A	C/G	C	G	720831048
739	S2A_720871177	2A	G/T	G	T	720871177
740	S2A_722425665	2A	A/G	G	A	722425665
741	S2A_722435240	2A	A/T	T	A	722435240
742	S2A_723381423	2A	A/G	G	A	723381423
743	S2A_723830277	2A	A/C	A	C	723830277
744	S2A_725624675	2A	C/T	C	T	725624675
745	S2A_729485453	2A	A/G	A	G	729485453
746	S2A_732904139	2A	A/T	A	T	732904139
747	S2A_735482502	2A	A/G	G	A	735482502
748	S2A_736144932	2A	C/T	T	C	736144932
749	S2A_736149767	2A	C/G	C	G	736149767
750	S2A_736186272	2A	C/T	T	C	736186272
751	S2A_737173953	2A	A/G	G	A	737173953
752	S2A_737397512	2A	A/G	G	A	737397512
753	S2A_738506277	2A	A/G	G	A	738506277
754	S2A_740553949	2A	A/G	G	A	740553949
755	S2A_745157803	2A	A/T	T	A	745157803
756	S2A_745160719	2A	A/G	A	G	745160719
757	S2A_748143409	2A	A/G	G	A	748143409
758	S2A_752892864	2A	A/C	C	A	752892864
759	S2A_752954170	2A	C/T	T	C	752954170
760	S2A_753297760	2A	G/T	T	G	753297760
761	S2A_753825941	2A	A/G	A	G	753825941
762	S2A_754328465	2A	C/T	T	C	754328465
763	S2A_754463132	2A	C/T	C	T	754463132
764	S2A_758067780	2A	A/C	A	C	758067780
765	S2A_759137424	2A	A/G	G	A	759137424
766	S2A_760133785	2A	A/T	A	T	760133785
767	S2A_760432749	2A	C/T	T	C	760432749
768	S2A_771022066	2A	A/C	C	A	771022066
769	S2A_771529582	2A	C/T	C	T	771529582
770	S2A_772461958	2A	A/T	T	A	772461958
771	S2A_772500480	2A	C/T	T	C	772500480
772	S2A_774898017	2A	C/G	C	G	774898017
773	S2A_775002858	2A	C/T	C	T	775002858
774	S2A_775312073	2A	G/T	T	G	775312073
775	S2A_775319223	2A	A/G	G	A	775319223
776	S2A_777548074	2A	C/T	T	C	777548074
777	S2A_785701324	2A	A/G	A	G	785701324
778	S2A_796406099	2A	A/T	A	T	796406099
779	S2A_796693537	2A	C/G	C	G	796693537
780	S2A_797327930	2A	A/G	A	G	797327930
781	S2A_798130999	2A	A/T	T	A	798130999
782	S2A_798147408	2A	C/T	C	T	798147408
783	S2A_798410903	2A	A/G	G	A	798410903
784	S2A_799536490	2A	A/C	A	C	799536490
785	S2A_799822521	2A	A/C	A	C	799822521
786	S2A_800155277	2A	C/G	G	C	800155277
787	S2A_801653073	2A	C/T	T	C	801653073
788	S2A_802022542	2A	C/T	T	C	802022542
789	S2A_802161240	2A	A/G	G	A	802161240
790	S2A_815450314	2A	A/G	G	A	815450314
791	S2A_815483407	2A	A/G	G	A	815483407
792	S2A_816169869	2A	C/T	C	T	816169869
793	S2A_816853106	2A	A/C	A	C	816853106
794	S2A_817241712	2A	A/G	A	G	817241712
795	S2B_6403862	2B	C/T	C	T	6403862
796	S2B_6406797	2B	A/T	A	T	6406797
797	S2B_6566547	2B	C/G	G	C	6566547
798	S2B_6941553	2B	C/T	T	C	6941553
799	S2B_7639040	2B	A/G	A	G	7639040
800	S2B_8605831	2B	C/T	T	C	8605831
801	S2B_8622120	2B	C/G	G	C	8622120
802	S2B_8623408	2B	G/T	T	G	8623408
803	S2B_8695981	2B	A/T	A	T	8695981
804	S2B_8714357	2B	A/G	A	G	8714357
805	S2B_8829738	2B	C/G	G	C	8829738
806	S2B_9010241	2B	A/G	G	A	9010241
807	S2B_9188955	2B	A/G	G	A	9188955
808	S2B_9215164	2B	C/T	C	T	9215164
809	S2B_9583863	2B	A/G	A	G	9583863
810	S2B_10704546	2B	C/T	T	C	10704546
811	S2B_11657519	2B	A/T	T	A	11657519
812	S2B_12206990	2B	C/G	G	C	12206990
813	S2B_13044349	2B	A/G	G	A	13044349
814	S2B_14123318	2B	C/T	T	C	14123318
815	S2B_14826463	2B	C/T	T	C	14826463
816	S2B_15043586	2B	A/T	A	T	15043586
817	S2B_15083981	2B	A/T	T	A	15083981
818	S2B_15098825	2B	A/G	G	A	15098825
819	S2B_15403328	2B	C/T	C	T	15403328
820	S2B_16537104	2B	A/T	A	T	16537104
821	S2B_17043355	2B	C/T	C	T	17043355
822	S2B_17907821	2B	C/G	G	C	17907821
823	S2B_17930498	2B	A/C	C	A	17930498
824	S2B_17941930	2B	G/T	T	G	17941930
825	S2B_17965323	2B	C/T	T	C	17965323
826	S2B_18220704	2B	C/T	C	T	18220704
827	S2B_18360049	2B	C/T	C	T	18360049
828	S2B_18507641	2B	A/C	C	A	18507641
829	S2B_18791284	2B	G/T	T	G	18791284
830	S2B_18792821	2B	A/T	T	A	18792821
831	S2B_19079534	2B	A/T	A	T	19079534
832	S2B_19094521	2B	C/T	T	C	19094521
833	S2B_19098588	2B	C/G	C	G	19098588
834	S2B_19177522	2B	C/T	T	C	19177522
835	S2B_19288020	2B	A/G	A	G	19288020
836	S2B_19313833	2B	A/T	A	T	19313833
837	S2B_19571275	2B	A/G	G	A	19571275
838	S2B_20882765	2B	A/G	A	G	20882765
839	S2B_20898325	2B	C/T	T	C	20898325
840	S2B_21235628	2B	C/T	T	C	21235628
841	S2B_21584177	2B	A/C	C	A	21584177
842	S2B_24687921	2B	C/T	C	T	24687921
843	S2B_27907101	2B	A/T	A	T	27907101
844	S2B_27918324	2B	A/G	A	G	27918324
845	S2B_28417886	2B	G/T	T	G	28417886
846	S2B_31493444	2B	C/G	G	C	31493444
847	S2B_32583996	2B	C/T	T	C	32583996
848	S2B_33718920	2B	A/G	G	A	33718920
849	S2B_35015592	2B	C/T	T	C	35015592
850	S2B_40285955	2B	A/T	T	A	40285955
851	S2B_40293882	2B	A/G	G	A	40293882
852	S2B_40318806	2B	A/C	A	C	40318806
853	S2B_40331674	2B	C/T	C	T	40331674
854	S2B_40689891	2B	A/T	T	A	40689891
855	S2B_47661907	2B	C/T	T	C	47661907
856	S2B_49879635	2B	A/G	G	A	49879635
857	S2B_56073711	2B	A/C	A	C	56073711
858	S2B_56726503	2B	C/G	G	C	56726503
859	S2B_76457156	2B	C/G	G	C	76457156
860	S2B_76598813	2B	A/G	A	G	76598813
861	S2B_77320772	2B	C/T	T	C	77320772
862	S2B_78839641	2B	A/G	G	A	78839641
863	S2B_79730076	2B	A/G	G	A	79730076
864	S2B_81083168	2B	C/G	G	C	81083168
865	S2B_81440810	2B	C/T	T	C	81440810
866	S2B_81589267	2B	C/G	C	G	81589267
867	S2B_81589544	2B	C/T	C	T	81589544
868	S2B_81912386	2B	A/G	G	A	81912386
869	S2B_81954788	2B	C/G	C	G	81954788
870	S2B_82820599	2B	A/T	A	T	82820599
871	S2B_83029212	2B	A/G	A	G	83029212
872	S2B_83187794	2B	A/G	G	A	83187794
873	S2B_84243318	2B	A/G	G	A	84243318
874	S2B_87415046	2B	C/G	G	C	87415046
875	S2B_88017879	2B	A/G	A	G	88017879
876	S2B_89878618	2B	G/T	G	T	89878618
877	S2B_89878686	2B	C/G	G	C	89878686
878	S2B_101473893	2B	A/T	T	A	101473893
879	S2B_103219484	2B	C/G	C	G	103219484
880	S2B_104128980	2B	A/C	C	A	104128980
881	S2B_104313607	2B	A/G	A	G	104313607
882	S2B_105232855	2B	C/G	C	G	105232855
883	S2B_105378760	2B	A/G	G	A	105378760
884	S2B_109517667	2B	C/G	C	G	109517667
885	S2B_111645650	2B	A/C	A	C	111645650
886	S2B_112109879	2B	C/G	C	G	112109879
887	S2B_116424510	2B	A/G	G	A	116424510
888	S2B_116781744	2B	C/G	C	G	116781744
889	S2B_117518096	2B	A/G	G	A	117518096
890	S2B_119783976	2B	C/T	C	T	119783976
891	S2B_127141490	2B	C/G	G	C	127141490
892	S2B_128849493	2B	C/G	G	C	128849493
893	S2B_129243525	2B	A/G	A	G	129243525
894	S2B_132817387	2B	C/G	G	C	132817387
895	S2B_134372419	2B	C/T	T	C	134372419
896	S2B_134394111	2B	C/T	C	T	134394111
897	S2B_142456739	2B	C/G	C	G	142456739
898	S2B_146271906	2B	C/T	C	T	146271906
899	S2B_146630020	2B	C/T	C	T	146630020
900	S2B_150587780	2B	C/G	G	C	150587780
901	S2B_151102435	2B	A/G	G	A	151102435
902	S2B_151364551	2B	C/G	C	G	151364551
903	S2B_152031779	2B	G/T	G	T	152031779
904	S2B_153260344	2B	C/T	T	C	153260344
905	S2B_161692897	2B	G/T	G	T	161692897
906	S2B_161729638	2B	C/G	C	G	161729638
907	S2B_163376767	2B	A/G	G	A	163376767
908	S2B_163515526	2B	A/G	G	A	163515526
909	S2B_165201795	2B	C/T	C	T	165201795
910	S2B_169557856	2B	C/T	C	T	169557856
911	S2B_170141292	2B	A/G	A	G	170141292
912	S2B_170681261	2B	C/T	T	C	170681261
913	S2B_175902161	2B	C/T	T	C	175902161
914	S2B_179970346	2B	A/G	G	A	179970346
915	S2B_184643985	2B	G/T	G	T	184643985
916	S2B_187555495	2B	G/T	T	G	187555495
917	S2B_190415141	2B	A/G	A	G	190415141
918	S2B_190527836	2B	C/T	T	C	190527836
919	S2B_191833645	2B	A/C	A	C	191833645
920	S2B_193174692	2B	C/T	T	C	193174692
921	S2B_194187924	2B	C/T	T	C	194187924
922	S2B_194188010	2B	A/C	C	A	194188010
923	S2B_194670365	2B	A/G	A	G	194670365
924	S2B_196112210	2B	G/T	G	T	196112210
925	S2B_199398185	2B	C/T	T	C	199398185
926	S2B_202026618	2B	A/G	A	G	202026618
927	S2B_208353757	2B	C/G	C	G	208353757
928	S2B_211751386	2B	C/T	C	T	211751386
929	S2B_215666971	2B	A/G	A	G	215666971
930	S2B_216609537	2B	C/T	C	T	216609537
931	S2B_217879861	2B	A/C	A	C	217879861
932	S2B_218638761	2B	C/G	C	G	218638761
933	S2B_218639461	2B	A/G	A	G	218639461
934	S2B_219793960	2B	C/T	T	C	219793960
935	S2B_221743437	2B	C/T	C	T	221743437
936	S2B_222420005	2B	C/T	T	C	222420005
937	S2B_222430180	2B	C/T	T	C	222430180
938	S2B_226857679	2B	C/T	T	C	226857679
939	S2B_231628247	2B	A/T	A	T	231628247
940	S2B_231628551	2B	A/G	A	G	231628551
941	S2B_232540135	2B	A/G	A	G	232540135
942	S2B_235187569	2B	C/T	C	T	235187569
943	S2B_238522735	2B	A/G	A	G	238522735
944	S2B_238956517	2B	C/T	C	T	238956517
945	S2B_239286278	2B	A/T	T	A	239286278
946	S2B_239548597	2B	C/G	C	G	239548597
947	S2B_240418439	2B	A/G	G	A	240418439
948	S2B_242218577	2B	C/T	C	T	242218577
949	S2B_242754179	2B	A/T	A	T	242754179
950	S2B_243835226	2B	A/T	A	T	243835226
951	S2B_247728400	2B	A/G	A	G	247728400
952	S2B_255418955	2B	A/G	G	A	255418955
953	S2B_257101585	2B	A/C	C	A	257101585
954	S2B_257264535	2B	A/G	A	G	257264535
955	S2B_259370626	2B	A/G	G	A	259370626
956	S2B_389815835	2B	G/T	G	T	389815835
957	S2B_393367744	2B	A/C	C	A	393367744
958	S2B_393405597	2B	A/G	A	G	393405597
959	S2B_406426326	2B	C/T	T	C	406426326
960	S2B_413151289	2B	A/G	A	G	413151289
961	S2B_416987498	2B	C/T	T	C	416987498
962	S2B_417119374	2B	A/G	A	G	417119374
963	S2B_417149526	2B	C/T	T	C	417149526
964	S2B_420056175	2B	A/G	G	A	420056175
965	S2B_421458252	2B	C/T	C	T	421458252
966	S2B_423524993	2B	A/G	A	G	423524993
967	S2B_427038367	2B	C/G	C	G	427038367
968	S2B_437456797	2B	C/T	C	T	437456797
969	S2B_438177825	2B	A/G	G	A	438177825
970	S2B_439311413	2B	A/G	G	A	439311413
971	S2B_444172161	2B	C/G	C	G	444172161
972	S2B_444172658	2B	C/T	C	T	444172658
973	S2B_444441313	2B	A/C	A	C	444441313
974	S2B_444645117	2B	C/T	C	T	444645117
975	S2B_449005949	2B	A/G	A	G	449005949
976	S2B_449009948	2B	C/T	C	T	449009948
977	S2B_449978726	2B	A/C	C	A	449978726
978	S2B_450912190	2B	C/T	C	T	450912190
979	S2B_451095312	2B	C/T	T	C	451095312
980	S2B_454318570	2B	A/T	T	A	454318570
981	S2B_454476804	2B	A/T	T	A	454476804
982	S2B_458779211	2B	C/T	C	T	458779211
983	S2B_463784152	2B	A/C	C	A	463784152
984	S2B_463784762	2B	C/T	T	C	463784762
985	S2B_463852169	2B	C/T	T	C	463852169
986	S2B_463855490	2B	C/G	G	C	463855490
987	S2B_464176367	2B	A/G	A	G	464176367
988	S2B_465177173	2B	A/C	C	A	465177173
989	S2B_476470929	2B	A/T	A	T	476470929
990	S2B_477247080	2B	G/T	T	G	477247080
991	S2B_477568420	2B	G/T	G	T	477568420
992	S2B_477844991	2B	A/T	T	A	477844991
993	S2B_497126100	2B	C/T	T	C	497126100
994	S2B_523154451	2B	C/G	C	G	523154451
995	S2B_539484648	2B	A/G	A	G	539484648
996	S2B_549749279	2B	A/G	A	G	549749279
997	S2B_549942332	2B	A/G	G	A	549942332
998	S2B_550677638	2B	G/T	T	G	550677638
999	S2B_550941436	2B	A/G	A	G	550941436
1000	S2B_553984755	2B	A/G	A	G	553984755
1001	S2B_557066178	2B	C/T	C	T	557066178
1002	S2B_558517133	2B	A/G	A	G	558517133
1003	S2B_572436171	2B	A/G	G	A	572436171
1004	S2B_573680990	2B	A/G	G	A	573680990
1005	S2B_576140348	2B	G/T	T	G	576140348
1006	S2B_578617640	2B	A/G	A	G	578617640
1007	S2B_584940005	2B	A/G	G	A	584940005
1008	S2B_586041938	2B	A/G	G	A	586041938
1009	S2B_586902710	2B	A/T	A	T	586902710
1010	S2B_596140814	2B	A/T	T	A	596140814
1011	S2B_597524442	2B	C/G	C	G	597524442
1012	S2B_600869422	2B	C/T	T	C	600869422
1013	S2B_601110459	2B	G/T	G	T	601110459
1014	S2B_603529586	2B	A/T	T	A	603529586
1015	S2B_604780549	2B	A/G	A	G	604780549
1016	S2B_635860439	2B	A/G	A	G	635860439
1017	S2B_635861612	2B	C/T	T	C	635861612
1018	S2B_636117757	2B	C/T	C	T	636117757
1019	S2B_642425719	2B	C/G	G	C	642425719
1020	S2B_646491241	2B	A/G	A	G	646491241
1021	S2B_650415591	2B	C/T	C	T	650415591
1022	S2B_650454383	2B	A/T	T	A	650454383
1023	S2B_650874980	2B	A/G	A	G	650874980
1024	S2B_650887298	2B	C/G	G	C	650887298
1025	S2B_651420855	2B	A/G	A	G	651420855
1026	S2B_653866743	2B	G/T	G	T	653866743
1027	S2B_654411182	2B	C/T	C	T	654411182
1028	S2B_666198718	2B	C/T	T	C	666198718
1029	S2B_667883270	2B	A/G	A	G	667883270
1030	S2B_671677339	2B	C/T	T	C	671677339
1031	S2B_672581768	2B	C/G	G	C	672581768
1032	S2B_675961564	2B	G/T	G	T	675961564
1033	S2B_677328511	2B	G/T	G	T	677328511
1034	S2B_679076866	2B	C/G	G	C	679076866
1035	S2B_681801233	2B	C/T	T	C	681801233
1036	S2B_682252435	2B	C/T	T	C	682252435
1037	S2B_682343057	2B	A/C	C	A	682343057
1038	S2B_683411168	2B	C/T	T	C	683411168
1039	S2B_690451597	2B	C/T	C	T	690451597
1040	S2B_699772014	2B	A/G	G	A	699772014
1041	S2B_700511081	2B	C/T	C	T	700511081
1042	S2B_700520345	2B	C/T	C	T	700520345
1043	S2B_701422781	2B	A/G	G	A	701422781
1044	S2B_702190621	2B	A/G	A	G	702190621
1045	S2B_704537232	2B	A/G	A	G	704537232
1046	S2B_705139829	2B	A/G	A	G	705139829
1047	S2B_705898006	2B	C/T	T	C	705898006
1048	S2B_706834095	2B	A/C	C	A	706834095
1049	S2B_709156487	2B	A/G	A	G	709156487
1050	S2B_710305196	2B	A/C	A	C	710305196
1051	S2B_712264886	2B	A/T	T	A	712264886
1052	S2B_712466713	2B	C/T	C	T	712466713
1053	S2B_712591437	2B	C/T	T	C	712591437
1054	S2B_712940863	2B	A/G	A	G	712940863
1055	S2B_713823773	2B	C/T	T	C	713823773
1056	S2B_714210086	2B	A/G	A	G	714210086
1057	S2B_715317495	2B	C/T	T	C	715317495
1058	S2B_715668240	2B	C/T	T	C	715668240
1059	S2B_716470283	2B	A/G	G	A	716470283
1060	S2B_717401457	2B	C/G	C	G	717401457
1061	S2B_717444900	2B	C/G	G	C	717444900
1062	S2B_717676870	2B	A/G	G	A	717676870
1063	S2B_719416028	2B	C/T	C	T	719416028
1064	S2B_719779502	2B	A/G	G	A	719779502
1065	S2B_720004977	2B	C/T	T	C	720004977
1066	S2B_720282199	2B	C/G	G	C	720282199
1067	S2B_720282340	2B	G/T	T	G	720282340
1068	S2B_723269364	2B	C/T	T	C	723269364
1069	S2B_726788954	2B	C/T	T	C	726788954
1070	S2B_732341645	2B	C/T	T	C	732341645
1071	S2B_736209898	2B	C/T	C	T	736209898
1072	S2B_736233854	2B	C/T	T	C	736233854
1073	S2B_736248020	2B	C/T	C	T	736248020
1074	S2B_736358494	2B	C/T	C	T	736358494
1075	S2B_740272435	2B	A/T	A	T	740272435
1076	S2B_740318345	2B	C/T	T	C	740318345
1077	S2B_740320129	2B	C/T	C	T	740320129
1078	S2B_741913553	2B	C/T	T	C	741913553
1079	S2B_748603055	2B	C/G	G	C	748603055
1080	S2B_753151352	2B	C/T	T	C	753151352
1081	S2B_753803706	2B	A/G	A	G	753803706
1082	S2B_754683446	2B	C/T	T	C	754683446
1083	S2B_754722363	2B	A/G	G	A	754722363
1084	S2B_754954123	2B	A/G	A	G	754954123
1085	S2B_755013325	2B	C/T	T	C	755013325
1086	S2B_756368423	2B	A/T	T	A	756368423
1087	S2B_756504804	2B	C/T	T	C	756504804
1088	S2B_757955836	2B	C/T	C	T	757955836
1089	S2B_758339577	2B	A/G	A	G	758339577
1090	S2B_760917501	2B	A/G	A	G	760917501
1091	S2B_761399190	2B	A/G	G	A	761399190
1092	S2B_771459012	2B	A/G	A	G	771459012
1093	S2B_771885417	2B	A/G	G	A	771885417
1094	S2B_777514004	2B	C/G	G	C	777514004
1095	S2B_781100425	2B	C/G	G	C	781100425
1096	S2B_781727973	2B	C/G	G	C	781727973
1097	S2B_785884883	2B	C/G	G	C	785884883
1098	S2B_789683548	2B	C/G	C	G	789683548
1099	S2B_791325434	2B	A/G	A	G	791325434
1100	S2B_791406866	2B	A/G	G	A	791406866
1101	S2B_792878012	2B	A/G	A	G	792878012
1102	S2B_792995679	2B	A/G	A	G	792995679
1103	S2B_792995765	2B	G/T	T	G	792995765
1104	S2B_796186285	2B	A/G	A	G	796186285
1105	S2B_797933733	2B	C/T	T	C	797933733
1106	S2B_802362654	2B	C/T	C	T	802362654
1107	S2B_805301754	2B	A/G	A	G	805301754
1108	S2R_11588042	2R	A/G	A	G	11588042
1109	S2R_19371122	2R	C/T	T	C	19371122
1110	S2R_31057980	2R	C/T	T	C	31057980
1111	S2R_32036834	2R	A/G	A	G	32036834
1112	S2R_39131211	2R	G/T	T	G	39131211
1113	S2R_45644735	2R	A/G	A	G	45644735
1114	S2R_48315326	2R	C/T	T	C	48315326
1115	S2R_64391499	2R	C/G	G	C	64391499
1116	S2R_68531319	2R	C/T	C	T	68531319
1117	S2R_69471930	2R	A/T	T	A	69471930
1118	S2R_75825348	2R	A/G	G	A	75825348
1119	S2R_82538823	2R	C/T	C	T	82538823
1120	S2R_83128732	2R	A/G	G	A	83128732
1121	S2R_88995054	2R	A/G	G	A	88995054
1122	S2R_89022295	2R	C/G	G	C	89022295
1123	S2R_95743220	2R	C/T	T	C	95743220
1124	S2R_99746028	2R	C/T	C	T	99746028
1125	S2R_107390291	2R	C/T	T	C	107390291
1126	S2R_107957003	2R	A/G	A	G	107957003
1127	S2R_108990758	2R	A/G	G	A	108990758
1128	S2R_109919132	2R	G/T	T	G	109919132
1129	S2R_110555265	2R	A/T	A	T	110555265
1130	S2R_115408631	2R	A/G	A	G	115408631
1131	S2R_121167420	2R	A/G	A	G	121167420
1132	S2R_122329346	2R	C/G	C	G	122329346
1133	S2R_123733515	2R	A/G	G	A	123733515
1134	S2R_124255432	2R	A/G	G	A	124255432
1135	S2R_132762267	2R	A/T	T	A	132762267
1136	S2R_139308397	2R	A/G	G	A	139308397
1137	S2R_141001640	2R	C/T	T	C	141001640
1138	S2R_142073492	2R	A/G	G	A	142073492
1139	S2R_153014429	2R	A/T	A	T	153014429
1140	S2R_158555530	2R	A/G	A	G	158555530
1141	S2R_159745682	2R	C/T	C	T	159745682
1142	S2R_161454770	2R	C/T	T	C	161454770
1143	S2R_167825912	2R	C/T	C	T	167825912
1144	S2R_169741583	2R	A/T	T	A	169741583
1145	S2R_171180368	2R	A/G	A	G	171180368
1146	S2R_182163434	2R	C/T	T	C	182163434
1147	S2R_185338567	2R	G/T	T	G	185338567
1148	S2R_186794577	2R	A/C	C	A	186794577
1149	S2R_207877409	2R	A/G	G	A	207877409
1150	S2R_208286473	2R	C/T	C	T	208286473
1151	S2R_213236168	2R	C/T	C	T	213236168
1152	S2R_220298356	2R	A/T	A	T	220298356
1153	S2R_234804257	2R	C/T	C	T	234804257
1154	S2R_243723329	2R	C/T	T	C	243723329
1155	S2R_248145097	2R	A/G	A	G	248145097
1156	S2R_257465140	2R	C/T	C	T	257465140
1157	S2R_258680988	2R	C/T	T	C	258680988
1158	S2R_258681028	2R	A/C	A	C	258681028
1159	S2R_275283206	2R	C/G	G	C	275283206
1160	S2R_276709901	2R	G/T	T	G	276709901
1161	S2R_283684728	2R	A/G	G	A	283684728
1162	S2R_285146414	2R	C/T	T	C	285146414
1163	S2R_287407579	2R	A/G	A	G	287407579
1164	S2R_318873879	2R	A/T	A	T	318873879
1165	S2R_394014435	2R	G/T	G	T	394014435
1166	S2R_448770578	2R	G/T	T	G	448770578
1167	S2R_501408211	2R	C/T	T	C	501408211
1168	S2R_501947247	2R	A/T	A	T	501947247
1169	S2R_505060865	2R	C/T	T	C	505060865
1170	S2R_608875724	2R	C/T	T	C	608875724
1171	S2R_627042803	2R	C/T	C	T	627042803
1172	S2R_633159441	2R	C/T	T	C	633159441
1173	S2R_642722468	2R	C/T	C	T	642722468
1174	S2R_645019778	2R	A/G	G	A	645019778
1175	S2R_659914682	2R	A/G	G	A	659914682
1176	S2R_664292278	2R	C/T	C	T	664292278
1177	S2R_672662768	2R	A/G	G	A	672662768
1178	S2R_673718577	2R	A/G	A	G	673718577
1179	S2R_674628649	2R	A/T	A	T	674628649
1180	S2R_675956392	2R	C/T	T	C	675956392
1181	S2R_675957731	2R	A/G	A	G	675957731
1182	S2R_676266636	2R	A/G	G	A	676266636
1183	S2R_676570465	2R	A/G	A	G	676570465
1184	S2R_681054353	2R	A/C	A	C	681054353
1185	S2R_682282974	2R	A/C	C	A	682282974
1186	S2R_682856338	2R	C/T	C	T	682856338
1187	S2R_684804908	2R	C/T	T	C	684804908
1188	S2R_685240241	2R	C/T	C	T	685240241
1189	S2R_689560458	2R	A/G	G	A	689560458
1190	S2R_693406984	2R	A/C	A	C	693406984
1191	S2R_696678014	2R	A/G	A	G	696678014
1192	S2R_696684082	2R	G/T	T	G	696684082
1193	S2R_697199119	2R	C/G	C	G	697199119
1194	S2R_709602474	2R	A/T	A	T	709602474
1195	S2R_721855815	2R	C/T	T	C	721855815
1196	S2R_722750915	2R	C/T	T	C	722750915
1197	S2R_728290145	2R	C/T	T	C	728290145
1198	S2R_735082486	2R	C/T	C	T	735082486
1199	S2R_743146139	2R	A/G	G	A	743146139
1200	S2R_750807754	2R	C/T	C	T	750807754
1201	S2R_750826413	2R	C/T	C	T	750826413
1202	S2R_752578444	2R	C/G	C	G	752578444
1203	S2R_753121245	2R	C/G	G	C	753121245
1204	S2R_754625833	2R	A/G	G	A	754625833
1205	S2R_936326884	2R	A/G	A	G	936326884
1206	S2R_962553202	2R	G/T	T	G	962553202
1207	S2R_962553844	2R	G/T	T	G	962553844
1208	S2R_962946117	2R	C/T	C	T	962946117
1209	S2R_963792097	2R	C/T	T	C	963792097
1210	S2R_963809485	2R	G/T	G	T	963809485
1211	S2R_968078020	2R	C/G	G	C	968078020
1212	S2R_970880844	2R	A/G	A	G	970880844
1213	S2R_970963969	2R	G/T	T	G	970963969
1214	S2R_971996454	2R	C/T	T	C	971996454
1215	S2R_972421633	2R	C/G	C	G	972421633
1216	S2R_975438410	2R	C/T	C	T	975438410
1217	S2R_975911403	2R	A/G	A	G	975911403
1218	S2R_976372345	2R	G/T	G	T	976372345
1219	S2R_976947956	2R	C/T	C	T	976947956
1220	S2R_977936534	2R	A/G	G	A	977936534
1221	S2R_977974980	2R	A/T	T	A	977974980
1222	S2R_978025054	2R	A/C	A	C	978025054
1223	S2R_982814242	2R	A/C	C	A	982814242
1224	S2R_983951837	2R	C/T	C	T	983951837
1225	S2R_984005353	2R	G/T	T	G	984005353
1226	S2R_984543538	2R	C/T	T	C	984543538
1227	S2R_984952818	2R	G/T	T	G	984952818
1228	S2R_984972303	2R	C/T	T	C	984972303
1229	S2R_987906057	2R	A/T	T	A	987906057
1230	S2R_988410459	2R	A/G	G	A	988410459
1231	S2R_988490026	2R	A/G	A	G	988490026
1232	S2R_989341501	2R	C/G	C	G	989341501
1233	S2R_989352315	2R	C/G	G	C	989352315
1234	S2R_989455833	2R	C/T	T	C	989455833
1235	S2R_989550887	2R	A/T	T	A	989550887
1236	S2R_989775110	2R	A/T	A	T	989775110
1237	S2R_991545126	2R	C/G	G	C	991545126
1238	S2R_992406243	2R	A/C	A	C	992406243
1239	S2R_992416806	2R	A/G	G	A	992416806
1240	S2R_992794028	2R	A/G	G	A	992794028
1241	S2R_993942198	2R	C/T	T	C	993942198
1242	S2R_993975674	2R	C/T	C	T	993975674
1243	S2R_994115903	2R	A/T	T	A	994115903
1244	S2R_994183385	2R	A/G	A	G	994183385
1245	S2R_994257513	2R	C/T	C	T	994257513
1246	S2R_994410871	2R	C/T	C	T	994410871
1247	S2R_995021940	2R	G/T	T	G	995021940
1248	S2R_995560991	2R	C/T	T	C	995560991
1249	S2R_995734973	2R	A/G	A	G	995734973
1250	S2R_998170294	2R	A/T	T	A	998170294
1251	S2R_998170340	2R	A/G	G	A	998170340
1252	S2R_998175092	2R	A/C	A	C	998175092
1253	S2R_999165118	2R	A/G	G	A	999165118
1254	S2R_999684478	2R	A/G	G	A	999684478
1255	S2R_1002130038	2R	A/G	A	G	1002130038
1256	S2R_1002130586	2R	G/T	T	G	1002130586
1257	S2R_1002431895	2R	G/T	T	G	1002431895
1258	S2R_1002951858	2R	C/T	T	C	1002951858
1259	S2R_1002957113	2R	A/T	T	A	1002957113
1260	S2R_1003405927	2R	C/T	C	T	1003405927
1261	S2R_1003451025	2R	A/C	C	A	1003451025
1262	S2R_1004106999	2R	A/G	G	A	1004106999
1263	S2R_1004539737	2R	A/G	A	G	1004539737
1264	S2R_1005521181	2R	A/C	A	C	1005521181
1265	S3A_1394794	3A	G/T	G	T	1394794
1266	S3A_2559521	3A	C/T	C	T	2559521
1267	S3A_2561577	3A	G/T	T	G	2561577
1268	S3A_2921377	3A	A/C	C	A	2921377
1269	S3A_3254866	3A	A/G	G	A	3254866
1270	S3A_5709714	3A	C/T	C	T	5709714
1271	S3A_5723480	3A	C/T	C	T	5723480
1272	S3A_5725223	3A	A/T	A	T	5725223
1273	S3A_5737127	3A	C/G	G	C	5737127
1274	S3A_7013810	3A	C/T	C	T	7013810
1275	S3A_9414655	3A	G/T	T	G	9414655
1276	S3A_9424106	3A	A/G	G	A	9424106
1277	S3A_9630355	3A	A/G	G	A	9630355
1278	S3A_10181661	3A	C/T	C	T	10181661
1279	S3A_10524740	3A	A/G	G	A	10524740
1280	S3A_10570630	3A	C/T	T	C	10570630
1281	S3A_10983877	3A	C/T	C	T	10983877
1282	S3A_11143310	3A	A/C	A	C	11143310
1283	S3A_11214801	3A	A/T	A	T	11214801
1284	S3A_11217319	3A	A/T	A	T	11217319
1285	S3A_11240505	3A	G/T	T	G	11240505
1286	S3A_12195277	3A	A/C	A	C	12195277
1287	S3A_12565923	3A	C/G	C	G	12565923
1288	S3A_12650450	3A	C/G	C	G	12650450
1289	S3A_12658305	3A	C/T	T	C	12658305
1290	S3A_12658399	3A	A/G	A	G	12658399
1291	S3A_12664365	3A	C/G	C	G	12664365
1292	S3A_12705263	3A	A/T	A	T	12705263
1293	S3A_12860395	3A	A/G	G	A	12860395
1294	S3A_13440990	3A	C/T	C	T	13440990
1295	S3A_13657273	3A	A/G	G	A	13657273
1296	S3A_13796563	3A	A/T	T	A	13796563
1297	S3A_14981406	3A	A/G	G	A	14981406
1298	S3A_16219582	3A	A/T	T	A	16219582
1299	S3A_17266491	3A	A/G	A	G	17266491
1300	S3A_17272005	3A	C/T	T	C	17272005
1301	S3A_18274043	3A	G/T	T	G	18274043
1302	S3A_18529447	3A	C/G	G	C	18529447
1303	S3A_18553473	3A	C/G	C	G	18553473
1304	S3A_18864367	3A	A/C	A	C	18864367
1305	S3A_19224766	3A	C/T	T	C	19224766
1306	S3A_19580750	3A	G/T	G	T	19580750
1307	S3A_19894448	3A	A/G	A	G	19894448
1308	S3A_21877708	3A	C/T	C	T	21877708
1309	S3A_23036282	3A	C/T	T	C	23036282
1310	S3A_23060591	3A	A/C	A	C	23060591
1311	S3A_23065146	3A	C/T	T	C	23065146
1312	S3A_23080504	3A	A/G	G	A	23080504
1313	S3A_23178967	3A	A/G	G	A	23178967
1314	S3A_23245887	3A	A/C	C	A	23245887
1315	S3A_23323805	3A	C/T	T	C	23323805
1316	S3A_23376356	3A	C/T	T	C	23376356
1317	S3A_23499228	3A	A/T	T	A	23499228
1318	S3A_23787924	3A	C/T	C	T	23787924
1319	S3A_24294334	3A	A/C	C	A	24294334
1320	S3A_24452394	3A	C/T	T	C	24452394
1321	S3A_24781417	3A	A/T	A	T	24781417
1322	S3A_42047474	3A	G/T	T	G	42047474
1323	S3A_42050513	3A	G/T	G	T	42050513
1324	S3A_47608557	3A	G/T	G	T	47608557
1325	S3A_48376455	3A	A/C	C	A	48376455
1326	S3A_50672660	3A	A/G	G	A	50672660
1327	S3A_53063293	3A	C/T	T	C	53063293
1328	S3A_53269498	3A	G/T	T	G	53269498
1329	S3A_53343618	3A	C/G	G	C	53343618
1330	S3A_53812520	3A	A/C	C	A	53812520
1331	S3A_54009405	3A	A/G	G	A	54009405
1332	S3A_54193872	3A	C/T	C	T	54193872
1333	S3A_54414370	3A	A/C	C	A	54414370
1334	S3A_55082760	3A	A/G	A	G	55082760
1335	S3A_55634524	3A	A/G	G	A	55634524
1336	S3A_55974124	3A	A/G	A	G	55974124
1337	S3A_56004433	3A	A/C	A	C	56004433
1338	S3A_57237023	3A	C/G	C	G	57237023
1339	S3A_57252273	3A	A/G	G	A	57252273
1340	S3A_63259317	3A	C/T	C	T	63259317
1341	S3A_66816475	3A	C/G	G	C	66816475
1342	S3A_66817051	3A	C/G	C	G	66817051
1343	S3A_66897151	3A	C/T	C	T	66897151
1344	S3A_68952749	3A	A/G	A	G	68952749
1345	S3A_151107697	3A	C/G	G	C	151107697
1346	S3A_456866477	3A	C/G	G	C	456866477
1347	S3A_493597513	3A	A/C	A	C	493597513
1348	S3A_493983062	3A	C/T	T	C	493983062
1349	S3A_500092086	3A	A/G	A	G	500092086
1350	S3A_500788250	3A	C/T	T	C	500788250
1351	S3A_501922862	3A	A/C	C	A	501922862
1352	S3A_503448080	3A	A/T	T	A	503448080
1353	S3A_527652694	3A	A/G	G	A	527652694
1354	S3A_532937096	3A	A/G	G	A	532937096
1355	S3A_532959864	3A	A/G	G	A	532959864
1356	S3A_534113862	3A	G/T	T	G	534113862
1357	S3A_534115346	3A	C/G	C	G	534115346
1358	S3A_536647088	3A	A/G	A	G	536647088
1359	S3A_536984100	3A	C/T	C	T	536984100
1360	S3A_538727415	3A	A/G	G	A	538727415
1361	S3A_538888554	3A	C/T	C	T	538888554
1362	S3A_547764369	3A	A/G	A	G	547764369
1363	S3A_552494266	3A	A/T	A	T	552494266
1364	S3A_553344322	3A	A/G	G	A	553344322
1365	S3A_555257616	3A	A/G	G	A	555257616
1366	S3A_555569868	3A	C/G	C	G	555569868
1367	S3A_555592864	3A	A/G	G	A	555592864
1368	S3A_557231740	3A	A/G	A	G	557231740
1369	S3A_557283696	3A	C/T	C	T	557283696
1370	S3A_560835990	3A	C/T	C	T	560835990
1371	S3A_564667164	3A	A/C	A	C	564667164
1372	S3A_566005780	3A	C/G	G	C	566005780
1373	S3A_568997974	3A	A/T	A	T	568997974
1374	S3A_570642593	3A	G/T	G	T	570642593
1375	S3A_573099384	3A	G/T	G	T	573099384
1376	S3A_573474983	3A	A/G	G	A	573474983
1377	S3A_577015973	3A	A/G	G	A	577015973
1378	S3A_588535979	3A	A/C	C	A	588535979
1379	S3A_609137965	3A	C/G	C	G	609137965
1380	S3A_615841969	3A	C/T	T	C	615841969
1381	S3A_615973624	3A	A/G	A	G	615973624
1382	S3A_617422203	3A	A/G	G	A	617422203
1383	S3A_630308119	3A	A/G	G	A	630308119
1384	S3A_631188285	3A	A/G	G	A	631188285
1385	S3A_633335888	3A	C/T	T	C	633335888
1386	S3A_636388702	3A	A/C	C	A	636388702
1387	S3A_652612568	3A	A/G	A	G	652612568
1388	S3A_653615070	3A	A/G	G	A	653615070
1389	S3A_654605908	3A	A/C	C	A	654605908
1390	S3A_654873753	3A	C/T	T	C	654873753
1391	S3A_656005911	3A	A/G	A	G	656005911
1392	S3A_658205830	3A	A/G	A	G	658205830
1393	S3A_658258666	3A	A/G	G	A	658258666
1394	S3A_658258809	3A	A/G	G	A	658258809
1395	S3A_665759531	3A	C/G	C	G	665759531
1396	S3A_667136643	3A	A/C	A	C	667136643
1397	S3A_669926691	3A	C/G	G	C	669926691
1398	S3A_671309945	3A	C/G	G	C	671309945
1399	S3A_671990676	3A	A/G	A	G	671990676
1400	S3A_671996387	3A	C/T	C	T	671996387
1401	S3A_673090236	3A	C/G	G	C	673090236
1402	S3A_673109150	3A	C/T	C	T	673109150
1403	S3A_673454224	3A	A/G	A	G	673454224
1404	S3A_677612503	3A	C/T	C	T	677612503
1405	S3A_685671864	3A	C/T	T	C	685671864
1406	S3A_687238139	3A	A/G	A	G	687238139
1407	S3A_688546272	3A	A/C	C	A	688546272
1408	S3A_692368264	3A	C/G	C	G	692368264
1409	S3A_692550196	3A	A/G	G	A	692550196
1410	S3A_692830439	3A	A/G	A	G	692830439
1411	S3A_692846140	3A	C/G	C	G	692846140
1412	S3A_693161538	3A	A/G	G	A	693161538
1413	S3A_693478425	3A	C/G	C	G	693478425
1414	S3A_693939130	3A	G/T	G	T	693939130
1415	S3A_694054408	3A	A/T	T	A	694054408
1416	S3A_694054509	3A	A/G	G	A	694054509
1417	S3A_694660897	3A	C/G	G	C	694660897
1418	S3A_694960719	3A	C/T	C	T	694960719
1419	S3A_695108925	3A	C/G	C	G	695108925
1420	S3A_695556250	3A	C/T	T	C	695556250
1421	S3A_696194455	3A	C/T	C	T	696194455
1422	S3A_696788450	3A	A/G	G	A	696788450
1423	S3A_696910902	3A	A/G	G	A	696910902
1424	S3A_697618825	3A	A/G	G	A	697618825
1425	S3A_697905424	3A	A/G	G	A	697905424
1426	S3A_697909868	3A	C/T	C	T	697909868
1427	S3A_698588865	3A	C/T	T	C	698588865
1428	S3A_698618908	3A	C/T	C	T	698618908
1429	S3A_698806821	3A	C/T	C	T	698806821
1430	S3A_699005372	3A	G/T	T	G	699005372
1431	S3A_699825096	3A	G/T	G	T	699825096
1432	S3A_699876086	3A	C/T	C	T	699876086
1433	S3A_699984190	3A	A/G	A	G	699984190
1434	S3A_700336711	3A	A/G	A	G	700336711
1435	S3A_700372229	3A	A/G	G	A	700372229
1436	S3A_702436384	3A	A/T	A	T	702436384
1437	S3A_702777280	3A	C/T	T	C	702777280
1438	S3A_702870967	3A	C/T	C	T	702870967
1439	S3A_702899212	3A	C/T	T	C	702899212
1440	S3A_703099072	3A	A/C	A	C	703099072
1441	S3A_703488155	3A	C/T	C	T	703488155
1442	S3A_703515785	3A	A/G	A	G	703515785
1443	S3A_703560289	3A	A/G	G	A	703560289
1444	S3A_703577204	3A	A/C	A	C	703577204
1445	S3A_703882098	3A	A/G	G	A	703882098
1446	S3A_704092701	3A	A/T	T	A	704092701
1447	S3A_705578567	3A	A/G	A	G	705578567
1448	S3A_706248929	3A	C/T	T	C	706248929
1449	S3A_707184532	3A	A/G	G	A	707184532
1450	S3A_710734825	3A	C/T	C	T	710734825
1451	S3A_718302153	3A	C/T	T	C	718302153
1452	S3A_719274061	3A	A/G	G	A	719274061
1453	S3A_719318648	3A	A/G	A	G	719318648
1454	S3A_719359640	3A	A/G	A	G	719359640
1455	S3A_719359730	3A	C/T	T	C	719359730
1456	S3A_719682376	3A	A/C	A	C	719682376
1457	S3A_719957431	3A	A/G	A	G	719957431
1458	S3A_722049492	3A	A/G	A	G	722049492
1459	S3A_723101386	3A	C/T	C	T	723101386
1460	S3A_723212415	3A	C/T	T	C	723212415
1461	S3A_723212657	3A	C/T	C	T	723212657
1462	S3A_723292209	3A	A/G	A	G	723292209
1463	S3A_724899586	3A	C/T	T	C	724899586
1464	S3A_726552998	3A	A/G	A	G	726552998
1465	S3A_726723477	3A	A/G	A	G	726723477
1466	S3A_727369879	3A	C/T	T	C	727369879
1467	S3A_728531007	3A	A/G	G	A	728531007
1468	S3A_728999560	3A	C/G	G	C	728999560
1469	S3A_730005146	3A	A/T	A	T	730005146
1470	S3A_730338538	3A	C/T	C	T	730338538
1471	S3A_730530067	3A	C/G	C	G	730530067
1472	S3A_730556779	3A	A/G	G	A	730556779
1473	S3A_732297616	3A	G/T	G	T	732297616
1474	S3A_732356699	3A	C/T	T	C	732356699
1475	S3A_732959961	3A	G/T	T	G	732959961
1476	S3A_732989010	3A	A/T	A	T	732989010
1477	S3A_732998079	3A	A/G	G	A	732998079
1478	S3A_733254331	3A	C/T	C	T	733254331
1479	S3A_733298439	3A	A/G	G	A	733298439
1480	S3A_733444450	3A	C/T	T	C	733444450
1481	S3A_734435205	3A	A/T	A	T	734435205
1482	S3A_734829129	3A	A/G	A	G	734829129
1483	S3A_735128616	3A	C/T	T	C	735128616
1484	S3A_736936258	3A	C/T	C	T	736936258
1485	S3A_736955371	3A	A/C	A	C	736955371
1486	S3A_738259696	3A	A/G	G	A	738259696
1487	S3A_738296958	3A	A/G	A	G	738296958
1488	S3A_738432617	3A	A/T	T	A	738432617
1489	S3A_738679715	3A	C/T	C	T	738679715
1490	S3A_739239517	3A	C/T	C	T	739239517
1491	S3A_739240501	3A	C/T	T	C	739240501
1492	S3A_740110951	3A	A/C	A	C	740110951
1493	S3A_740402545	3A	A/G	G	A	740402545
1494	S3A_740549658	3A	A/G	G	A	740549658
1495	S3A_740664482	3A	C/G	C	G	740664482
1496	S3A_740667226	3A	A/C	C	A	740667226
1497	S3A_740830519	3A	C/T	T	C	740830519
1498	S3A_741023607	3A	A/G	A	G	741023607
1499	S3A_742133416	3A	C/G	C	G	742133416
1500	S3A_742137744	3A	G/T	T	G	742137744
1501	S3A_742188143	3A	C/G	G	C	742188143
1502	S3A_742603667	3A	C/T	C	T	742603667
1503	S3A_742716496	3A	C/T	C	T	742716496
1504	S3A_742716567	3A	C/T	C	T	742716567
1505	S3A_742763902	3A	A/C	A	C	742763902
1506	S3A_743587083	3A	A/T	T	A	743587083
1507	S3A_743587143	3A	C/T	T	C	743587143
1508	S3A_744329467	3A	C/T	C	T	744329467
1509	S3A_744522244	3A	A/G	A	G	744522244
1510	S3A_744783085	3A	A/G	G	A	744783085
1511	S3A_744801709	3A	A/C	A	C	744801709
1512	S3A_744802947	3A	A/T	A	T	744802947
1513	S3A_745276330	3A	C/T	T	C	745276330
1514	S3A_745686509	3A	C/T	T	C	745686509
1515	S3A_745699697	3A	A/T	A	T	745699697
1516	S3A_745785439	3A	C/T	T	C	745785439
1517	S3A_746042408	3A	C/G	G	C	746042408
1518	S3A_746364570	3A	A/C	A	C	746364570
1519	S3A_746905171	3A	G/T	G	T	746905171
1520	S3A_746910309	3A	A/G	G	A	746910309
1521	S3A_747144684	3A	A/T	T	A	747144684
1522	S3A_747983825	3A	A/G	A	G	747983825
1523	S3A_747985196	3A	A/G	A	G	747985196
1524	S3A_749186379	3A	A/G	G	A	749186379
1525	S3A_749379529	3A	A/G	G	A	749379529
1526	S3A_749762636	3A	C/T	C	T	749762636
1527	S3A_749779755	3A	A/G	A	G	749779755
1528	S3A_751588383	3A	C/T	T	C	751588383
1529	S3A_752772701	3A	A/G	G	A	752772701
1530	S3A_753184805	3A	C/T	T	C	753184805
1531	S3A_753188733	3A	A/C	C	A	753188733
1532	S3A_753190325	3A	A/G	A	G	753190325
1533	S3A_753279283	3A	C/T	C	T	753279283
1534	S3A_753393315	3A	A/G	G	A	753393315
1535	S3A_755229327	3A	C/T	C	T	755229327
1536	S3A_755268666	3A	A/T	A	T	755268666
1537	S3A_755436458	3A	A/G	G	A	755436458
1538	S3A_755926364	3A	A/T	T	A	755926364
1539	S3A_755936523	3A	C/T	T	C	755936523
1540	S3B_376860	3B	C/T	C	T	376860
1541	S3B_558762	3B	A/C	C	A	558762
1542	S3B_1028394	3B	A/T	A	T	1028394
1543	S3B_1115640	3B	A/C	A	C	1115640
1544	S3B_1178595	3B	C/G	G	C	1178595
1545	S3B_1269468	3B	C/G	G	C	1269468
1546	S3B_1557704	3B	C/T	T	C	1557704
1547	S3B_2269783	3B	A/G	A	G	2269783
1548	S3B_2571825	3B	C/T	C	T	2571825
1549	S3B_2982483	3B	C/T	C	T	2982483
1550	S3B_3990371	3B	A/T	T	A	3990371
1551	S3B_5489193	3B	C/G	C	G	5489193
1552	S3B_5618767	3B	A/G	A	G	5618767
1553	S3B_5696894	3B	A/T	A	T	5696894
1554	S3B_5896748	3B	A/G	A	G	5896748
1555	S3B_6422262	3B	C/T	T	C	6422262
1556	S3B_6909497	3B	C/G	C	G	6909497
1557	S3B_6914422	3B	G/T	G	T	6914422
1558	S3B_6917826	3B	C/G	C	G	6917826
1559	S3B_6949690	3B	A/G	A	G	6949690
1560	S3B_7501376	3B	C/T	C	T	7501376
1561	S3B_7552646	3B	C/T	T	C	7552646
1562	S3B_7574313	3B	G/T	G	T	7574313
1563	S3B_7882371	3B	A/G	G	A	7882371
1564	S3B_7883691	3B	C/T	C	T	7883691
1565	S3B_8953220	3B	A/C	C	A	8953220
1566	S3B_9170097	3B	C/G	C	G	9170097
1567	S3B_9244946	3B	A/G	A	G	9244946
1568	S3B_12038581	3B	C/T	C	T	12038581
1569	S3B_12198609	3B	A/G	G	A	12198609
1570	S3B_12387270	3B	A/T	A	T	12387270
1571	S3B_12387358	3B	C/T	C	T	12387358
1572	S3B_12638857	3B	A/G	A	G	12638857
1573	S3B_19225109	3B	A/C	C	A	19225109
1574	S3B_19866952	3B	G/T	T	G	19866952
1575	S3B_20109601	3B	C/T	T	C	20109601
1576	S3B_20121434	3B	C/T	T	C	20121434
1577	S3B_21558511	3B	A/G	A	G	21558511
1578	S3B_21558635	3B	A/G	G	A	21558635
1579	S3B_22070533	3B	A/G	G	A	22070533
1580	S3B_22338781	3B	A/G	A	G	22338781
1581	S3B_22957143	3B	A/G	A	G	22957143
1582	S3B_23630575	3B	C/T	T	C	23630575
1583	S3B_24799309	3B	C/T	C	T	24799309
1584	S3B_25105762	3B	A/T	T	A	25105762
1585	S3B_27201249	3B	C/T	C	T	27201249
1586	S3B_27861469	3B	G/T	T	G	27861469
1587	S3B_28064375	3B	C/G	G	C	28064375
1588	S3B_28468644	3B	G/T	G	T	28468644
1589	S3B_28659848	3B	C/T	C	T	28659848
1590	S3B_29529352	3B	A/C	C	A	29529352
1591	S3B_29705408	3B	C/T	T	C	29705408
1592	S3B_29741112	3B	C/T	C	T	29741112
1593	S3B_29866296	3B	C/T	T	C	29866296
1594	S3B_29923499	3B	A/G	A	G	29923499
1595	S3B_30125317	3B	C/G	C	G	30125317
1596	S3B_31138789	3B	C/G	C	G	31138789
1597	S3B_31210378	3B	C/T	T	C	31210378
1598	S3B_31402941	3B	A/G	A	G	31402941
1599	S3B_31403004	3B	C/T	C	T	31403004
1600	S3B_31933437	3B	C/T	C	T	31933437
1601	S3B_32626669	3B	A/C	C	A	32626669
1602	S3B_33754544	3B	A/T	T	A	33754544
1603	S3B_33768828	3B	C/T	T	C	33768828
1604	S3B_35288765	3B	C/T	T	C	35288765
1605	S3B_35540185	3B	A/T	A	T	35540185
1606	S3B_35649687	3B	A/C	C	A	35649687
1607	S3B_35944460	3B	C/T	C	T	35944460
1608	S3B_35944523	3B	A/C	C	A	35944523
1609	S3B_36054249	3B	A/G	G	A	36054249
1610	S3B_37249382	3B	C/T	C	T	37249382
1611	S3B_37451092	3B	C/T	C	T	37451092
1612	S3B_37516991	3B	A/G	A	G	37516991
1613	S3B_39373100	3B	A/G	A	G	39373100
1614	S3B_39734929	3B	C/T	C	T	39734929
1615	S3B_41128371	3B	C/G	C	G	41128371
1616	S3B_41194901	3B	C/T	C	T	41194901
1617	S3B_41851734	3B	G/T	G	T	41851734
1618	S3B_42124550	3B	A/G	A	G	42124550
1619	S3B_42132828	3B	A/C	A	C	42132828
1620	S3B_50449545	3B	C/T	T	C	50449545
1621	S3B_51646253	3B	A/G	G	A	51646253
1622	S3B_53918651	3B	C/T	C	T	53918651
1623	S3B_55635014	3B	C/G	G	C	55635014
1624	S3B_55666409	3B	C/T	T	C	55666409
1625	S3B_55709577	3B	A/G	G	A	55709577
1626	S3B_56010569	3B	C/T	T	C	56010569
1627	S3B_56161898	3B	A/G	A	G	56161898
1628	S3B_58230285	3B	A/T	A	T	58230285
1629	S3B_58559243	3B	C/T	T	C	58559243
1630	S3B_61860387	3B	C/T	T	C	61860387
1631	S3B_62327139	3B	C/T	T	C	62327139
1632	S3B_62471633	3B	A/G	G	A	62471633
1633	S3B_62472698	3B	A/T	T	A	62472698
1634	S3B_63172957	3B	C/T	C	T	63172957
1635	S3B_63173007	3B	A/C	C	A	63173007
1636	S3B_64579231	3B	A/G	G	A	64579231
1637	S3B_66978345	3B	C/T	C	T	66978345
1638	S3B_68965908	3B	G/T	G	T	68965908
1639	S3B_76036761	3B	C/T	C	T	76036761
1640	S3B_76080366	3B	C/T	C	T	76080366
1641	S3B_76174900	3B	C/T	T	C	76174900
1642	S3B_77314556	3B	A/G	A	G	77314556
1643	S3B_79557515	3B	A/G	A	G	79557515
1644	S3B_80292377	3B	C/T	T	C	80292377
1645	S3B_80911580	3B	A/G	G	A	80911580
1646	S3B_81060780	3B	C/T	T	C	81060780
1647	S3B_81284642	3B	C/T	T	C	81284642
1648	S3B_81861339	3B	A/T	T	A	81861339
1649	S3B_83069805	3B	C/T	T	C	83069805
1650	S3B_92099413	3B	A/T	T	A	92099413
1651	S3B_94527936	3B	G/T	T	G	94527936
1652	S3B_94970814	3B	C/T	T	C	94970814
1653	S3B_94979770	3B	C/T	T	C	94979770
1654	S3B_95130720	3B	C/T	C	T	95130720
1655	S3B_97140672	3B	C/T	C	T	97140672
1656	S3B_97140729	3B	G/T	T	G	97140729
1657	S3B_97908057	3B	G/T	G	T	97908057
1658	S3B_98042708	3B	C/T	T	C	98042708
1659	S3B_112070183	3B	C/T	C	T	112070183
1660	S3B_112070242	3B	A/G	A	G	112070242
1661	S3B_117607878	3B	A/G	G	A	117607878
1662	S3B_120737105	3B	A/G	G	A	120737105
1663	S3B_122721846	3B	A/G	A	G	122721846
1664	S3B_127479112	3B	A/C	C	A	127479112
1665	S3B_127483263	3B	C/T	T	C	127483263
1666	S3B_128076051	3B	A/G	A	G	128076051
1667	S3B_129288888	3B	G/T	G	T	129288888
1668	S3B_130481232	3B	C/T	C	T	130481232
1669	S3B_131145722	3B	C/T	C	T	131145722
1670	S3B_159294450	3B	C/T	T	C	159294450
1671	S3B_160868937	3B	A/G	G	A	160868937
1672	S3B_162750457	3B	A/T	T	A	162750457
1673	S3B_163875591	3B	A/C	C	A	163875591
1674	S3B_170934808	3B	C/T	C	T	170934808
1675	S3B_180016423	3B	C/T	T	C	180016423
1676	S3B_189352853	3B	C/T	T	C	189352853
1677	S3B_189793854	3B	C/G	C	G	189793854
1678	S3B_189821455	3B	C/T	T	C	189821455
1679	S3B_206429566	3B	C/T	T	C	206429566
1680	S3B_206501335	3B	A/T	A	T	206501335
1681	S3B_209327993	3B	C/G	C	G	209327993
1682	S3B_230731701	3B	C/T	C	T	230731701
1683	S3B_237237484	3B	G/T	G	T	237237484
1684	S3B_239099664	3B	C/G	C	G	239099664
1685	S3B_239509118	3B	C/G	G	C	239509118
1686	S3B_240768817	3B	A/G	A	G	240768817
1687	S3B_241185987	3B	C/G	C	G	241185987
1688	S3B_241754558	3B	G/T	T	G	241754558
1689	S3B_244844707	3B	G/T	T	G	244844707
1690	S3B_251260287	3B	C/T	T	C	251260287
1691	S3B_252224286	3B	C/T	T	C	252224286
1692	S3B_255512395	3B	C/T	T	C	255512395
1693	S3B_259275764	3B	A/G	G	A	259275764
1694	S3B_261030342	3B	A/C	A	C	261030342
1695	S3B_261045428	3B	A/G	G	A	261045428
1696	S3B_261311981	3B	A/G	A	G	261311981
1697	S3B_267490158	3B	A/G	G	A	267490158
1698	S3B_269644709	3B	C/T	C	T	269644709
1699	S3B_269809580	3B	A/G	A	G	269809580
1700	S3B_274190434	3B	C/T	T	C	274190434
1701	S3B_274418320	3B	A/G	A	G	274418320
1702	S3B_276777649	3B	A/G	A	G	276777649
1703	S3B_280058630	3B	A/T	A	T	280058630
1704	S3B_286110054	3B	A/C	C	A	286110054
1705	S3B_348384000	3B	A/T	A	T	348384000
1706	S3B_401787391	3B	A/C	C	A	401787391
1707	S3B_405640608	3B	A/G	A	G	405640608
1708	S3B_442483781	3B	A/T	A	T	442483781
1709	S3B_443067835	3B	C/T	T	C	443067835
1710	S3B_443210095	3B	A/C	A	C	443210095
1711	S3B_445395941	3B	C/T	T	C	445395941
1712	S3B_454792976	3B	A/G	A	G	454792976
1713	S3B_455598236	3B	G/T	G	T	455598236
1714	S3B_474512666	3B	A/G	G	A	474512666
1715	S3B_497543314	3B	A/G	A	G	497543314
1716	S3B_508863545	3B	G/T	T	G	508863545
1717	S3B_519970572	3B	A/G	G	A	519970572
1718	S3B_520962228	3B	A/G	G	A	520962228
1719	S3B_522259452	3B	C/G	C	G	522259452
1720	S3B_524456415	3B	A/T	T	A	524456415
1721	S3B_525979290	3B	A/G	A	G	525979290
1722	S3B_529675236	3B	A/G	G	A	529675236
1723	S3B_530160998	3B	A/C	C	A	530160998
1724	S3B_532259561	3B	A/G	G	A	532259561
1725	S3B_548016961	3B	A/G	A	G	548016961
1726	S3B_548799926	3B	C/T	T	C	548799926
1727	S3B_549747501	3B	C/T	C	T	549747501
1728	S3B_594234997	3B	C/T	C	T	594234997
1729	S3B_596898365	3B	A/G	A	G	596898365
1730	S3B_596898463	3B	C/T	T	C	596898463
1731	S3B_598347213	3B	A/G	A	G	598347213
1732	S3B_599874802	3B	A/G	G	A	599874802
1733	S3B_600873148	3B	A/C	A	C	600873148
1734	S3B_604810531	3B	C/T	T	C	604810531
1735	S3B_605105842	3B	A/G	A	G	605105842
1736	S3B_606020276	3B	C/T	T	C	606020276
1737	S3B_609644727	3B	A/C	C	A	609644727
1738	S3B_617961824	3B	A/G	G	A	617961824
1739	S3B_629448150	3B	C/G	G	C	629448150
1740	S3B_629586078	3B	A/C	C	A	629586078
1741	S3B_629789347	3B	C/T	C	T	629789347
1742	S3B_630414375	3B	A/C	A	C	630414375
1743	S3B_634320842	3B	A/G	A	G	634320842
1744	S3B_634328102	3B	A/G	A	G	634328102
1745	S3B_635531177	3B	C/T	T	C	635531177
1746	S3B_641069216	3B	A/G	A	G	641069216
1747	S3B_645431391	3B	A/G	G	A	645431391
1748	S3B_645820972	3B	C/T	T	C	645820972
1749	S3B_656406270	3B	G/T	G	T	656406270
1750	S3B_676831270	3B	A/G	G	A	676831270
1751	S3B_677449149	3B	A/C	A	C	677449149
1752	S3B_682031144	3B	A/C	A	C	682031144
1753	S3B_684417455	3B	A/G	A	G	684417455
1754	S3B_685066624	3B	A/T	A	T	685066624
1755	S3B_685089308	3B	A/C	C	A	685089308
1756	S3B_685089402	3B	A/G	A	G	685089402
1757	S3B_693798736	3B	A/T	A	T	693798736
1758	S3B_693800484	3B	C/T	C	T	693800484
1759	S3B_694831459	3B	C/T	T	C	694831459
1760	S3B_694832210	3B	C/T	C	T	694832210
1761	S3B_695462993	3B	A/G	G	A	695462993
1762	S3B_695464163	3B	C/G	G	C	695464163
1763	S3B_695551210	3B	A/T	T	A	695551210
1764	S3B_698863310	3B	C/T	C	T	698863310
1765	S3B_700000380	3B	C/T	C	T	700000380
1766	S3B_705734896	3B	C/T	T	C	705734896
1767	S3B_706384340	3B	A/C	C	A	706384340
1768	S3B_706725562	3B	C/G	C	G	706725562
1769	S3B_706732103	3B	A/G	G	A	706732103
1770	S3B_706977102	3B	C/G	G	C	706977102
1771	S3B_707159960	3B	C/T	T	C	707159960
1772	S3B_707741919	3B	C/T	T	C	707741919
1773	S3B_708173943	3B	C/T	T	C	708173943
1774	S3B_711765741	3B	G/T	G	T	711765741
1775	S3B_711783501	3B	C/T	C	T	711783501
1776	S3B_713035011	3B	A/G	A	G	713035011
1777	S3B_713468553	3B	C/T	C	T	713468553
1778	S3B_714331320	3B	A/G	G	A	714331320
1779	S3B_719365217	3B	C/G	G	C	719365217
1780	S3B_720083247	3B	C/T	C	T	720083247
1781	S3B_720844179	3B	G/T	T	G	720844179
1782	S3B_722985616	3B	A/G	G	A	722985616
1783	S3B_725302210	3B	A/G	A	G	725302210
1784	S3B_728207251	3B	A/T	T	A	728207251
1785	S3B_729000158	3B	C/T	C	T	729000158
1786	S3B_729331509	3B	C/T	T	C	729331509
1787	S3B_729347505	3B	C/G	G	C	729347505
1788	S3B_729350199	3B	A/C	A	C	729350199
1789	S3B_729481268	3B	C/G	G	C	729481268
1790	S3B_730745191	3B	A/C	C	A	730745191
1791	S3B_730879584	3B	A/T	A	T	730879584
1792	S3B_732288862	3B	A/G	G	A	732288862
1793	S3B_733337231	3B	A/G	A	G	733337231
1794	S3B_734007811	3B	G/T	G	T	734007811
1795	S3B_738549761	3B	C/T	T	C	738549761
1796	S3B_739163281	3B	A/T	T	A	739163281
1797	S3B_742574908	3B	C/T	C	T	742574908
1798	S3B_743759716	3B	A/G	G	A	743759716
1799	S3B_743832422	3B	A/C	C	A	743832422
1800	S3B_745062271	3B	A/G	A	G	745062271
1801	S3B_746012363	3B	C/T	T	C	746012363
1802	S3B_746149161	3B	C/T	C	T	746149161
1803	S3B_746754449	3B	C/T	T	C	746754449
1804	S3B_746958558	3B	C/T	T	C	746958558
1805	S3B_748148889	3B	A/C	C	A	748148889
1806	S3B_754961657	3B	A/G	G	A	754961657
1807	S3B_755384439	3B	A/G	A	G	755384439
1808	S3B_755547493	3B	C/T	T	C	755547493
1809	S3B_756079415	3B	C/T	C	T	756079415
1810	S3B_758459468	3B	C/G	C	G	758459468
1811	S3B_765745871	3B	A/G	A	G	765745871
1812	S3B_766234313	3B	C/T	T	C	766234313
1813	S3B_769206222	3B	C/T	T	C	769206222
1814	S3B_771107971	3B	G/T	T	G	771107971
1815	S3B_771118385	3B	A/G	A	G	771118385
1816	S3B_771149371	3B	C/T	T	C	771149371
1817	S3B_771725611	3B	A/G	A	G	771725611
1818	S3B_771758198	3B	A/G	G	A	771758198
1819	S3B_773147566	3B	A/C	A	C	773147566
1820	S3B_773536831	3B	C/T	T	C	773536831
1821	S3B_773536912	3B	C/T	C	T	773536912
1822	S3B_774618396	3B	C/G	G	C	774618396
1823	S3B_774710638	3B	C/T	T	C	774710638
1824	S3B_774873625	3B	A/C	A	C	774873625
1825	S3B_774874665	3B	C/T	T	C	774874665
1826	S3B_776812870	3B	C/G	C	G	776812870
1827	S3B_776944700	3B	A/G	A	G	776944700
1828	S3B_777255667	3B	A/G	G	A	777255667
1829	S3B_779026702	3B	A/T	T	A	779026702
1830	S3B_779685910	3B	A/G	A	G	779685910
1831	S3B_782543398	3B	A/G	A	G	782543398
1832	S3B_782608619	3B	C/T	C	T	782608619
1833	S3B_782731731	3B	A/T	T	A	782731731
1834	S3B_783099871	3B	A/G	A	G	783099871
1835	S3B_783132141	3B	A/T	T	A	783132141
1836	S3B_783560080	3B	C/T	C	T	783560080
1837	S3B_783819111	3B	A/C	A	C	783819111
1838	S3B_783819119	3B	A/G	G	A	783819119
1839	S3B_784285341	3B	C/G	C	G	784285341
1840	S3B_784752621	3B	A/C	C	A	784752621
1841	S3B_784823463	3B	A/T	A	T	784823463
1842	S3B_785104407	3B	C/T	C	T	785104407
1843	S3B_785848826	3B	C/T	C	T	785848826
1844	S3B_786593815	3B	C/T	T	C	786593815
1845	S3B_787297292	3B	A/T	T	A	787297292
1846	S3B_787431685	3B	A/G	G	A	787431685
1847	S3B_787508982	3B	A/T	A	T	787508982
1848	S3B_787785181	3B	A/G	A	G	787785181
1849	S3B_787802435	3B	C/T	C	T	787802435
1850	S3B_787865726	3B	C/T	T	C	787865726
1851	S3B_787887788	3B	A/G	A	G	787887788
1852	S3B_787888260	3B	C/T	C	T	787888260
1853	S3B_788253195	3B	C/T	C	T	788253195
1854	S3B_788375308	3B	A/G	A	G	788375308
1855	S3B_790342971	3B	A/G	G	A	790342971
1856	S3B_790878449	3B	A/C	C	A	790878449
1857	S3B_803774814	3B	A/G	A	G	803774814
1858	S3B_803927845	3B	A/G	A	G	803927845
1859	S3B_814993589	3B	C/G	C	G	814993589
1860	S3B_815094234	3B	A/T	T	A	815094234
1861	S3B_815094297	3B	C/T	T	C	815094297
1862	S3B_816274079	3B	A/T	A	T	816274079
1863	S3B_816274149	3B	C/G	C	G	816274149
1864	S3B_816368921	3B	C/T	C	T	816368921
1865	S3B_816746924	3B	A/G	G	A	816746924
1866	S3B_817570686	3B	A/G	G	A	817570686
1867	S3B_817841575	3B	C/T	T	C	817841575
1868	S3B_817890908	3B	A/C	A	C	817890908
1869	S3B_818216562	3B	A/T	T	A	818216562
1870	S3B_825267136	3B	C/T	C	T	825267136
1871	S3B_828245075	3B	A/G	G	A	828245075
1872	S3B_830388833	3B	C/T	T	C	830388833
1873	S3B_830463472	3B	C/G	G	C	830463472
1874	S3B_838418651	3B	G/T	T	G	838418651
1875	S3B_838496686	3B	G/T	T	G	838496686
1876	S3B_839504772	3B	C/G	G	C	839504772
1877	S3B_839635285	3B	C/T	T	C	839635285
1878	S3B_839705390	3B	A/T	T	A	839705390
1879	S3B_840440565	3B	A/G	A	G	840440565
1880	S3B_840856722	3B	A/G	G	A	840856722
1881	S3B_841010756	3B	G/T	G	T	841010756
1882	S3B_841214183	3B	A/G	G	A	841214183
1883	S3B_841237094	3B	A/G	A	G	841237094
1884	S3B_841262408	3B	A/G	A	G	841262408
1885	S3B_841338883	3B	C/T	C	T	841338883
1886	S3B_841420472	3B	A/G	G	A	841420472
1887	S3B_844371713	3B	G/T	G	T	844371713
1888	S3B_844687263	3B	C/T	C	T	844687263
1889	S3B_844687754	3B	A/G	G	A	844687754
1890	S3B_844875894	3B	A/G	G	A	844875894
1891	S3B_845390813	3B	C/T	T	C	845390813
1892	S3B_845864071	3B	A/G	G	A	845864071
1893	S3B_845902734	3B	A/T	A	T	845902734
1894	S3B_846247030	3B	A/C	C	A	846247030
1895	S3B_846513150	3B	G/T	T	G	846513150
1896	S3B_847652354	3B	C/T	T	C	847652354
1897	S3B_847845008	3B	C/G	C	G	847845008
1898	S3B_847851673	3B	G/T	G	T	847851673
1899	S3B_847854421	3B	C/G	G	C	847854421
1900	S3B_847854489	3B	C/T	C	T	847854489
1901	S3B_848054777	3B	A/G	A	G	848054777
1902	S3B_848060273	3B	A/G	A	G	848060273
1903	S3B_848060368	3B	C/T	C	T	848060368
1904	S3B_850993348	3B	A/G	G	A	850993348
1905	S3B_851149234	3B	C/T	C	T	851149234
1906	S3B_851437918	3B	A/T	T	A	851437918
1907	S3B_851437993	3B	A/C	C	A	851437993
1908	S3B_851895644	3B	A/T	T	A	851895644
1909	S3B_852640631	3B	A/G	G	A	852640631
1910	S3B_852770338	3B	G/T	G	T	852770338
1911	S3B_855908560	3B	A/T	T	A	855908560
1912	S3B_861076691	3B	A/G	A	G	861076691
1913	S3B_861378303	3B	A/C	A	C	861378303
1914	S3B_862239052	3B	A/G	A	G	862239052
1915	S3B_862460479	3B	A/G	G	A	862460479
1916	S3B_862461002	3B	A/G	A	G	862461002
1917	S3B_862513107	3B	C/T	T	C	862513107
1918	S3B_863566103	3B	G/T	G	T	863566103
1919	S3R_991994	3R	A/G	G	A	991994
1920	S3R_1045083	3R	G/T	T	G	1045083
1921	S3R_7531230	3R	C/T	C	T	7531230
1922	S3R_7560242	3R	C/T	C	T	7560242
1923	S3R_7959612	3R	A/G	G	A	7959612
1924	S3R_8041818	3R	C/G	G	C	8041818
1925	S3R_8046651	3R	A/G	A	G	8046651
1926	S3R_8129960	3R	C/T	C	T	8129960
1927	S3R_8546795	3R	C/G	C	G	8546795
1928	S3R_8945617	3R	C/G	C	G	8945617
1929	S3R_9940280	3R	C/T	C	T	9940280
1930	S3R_9943981	3R	A/G	G	A	9943981
1931	S3R_10115082	3R	A/G	A	G	10115082
1932	S3R_10128585	3R	C/T	C	T	10128585
1933	S3R_10922470	3R	A/T	T	A	10922470
1934	S3R_11369056	3R	C/G	C	G	11369056
1935	S3R_12577615	3R	C/T	T	C	12577615
1936	S3R_13079492	3R	C/G	C	G	13079492
1937	S3R_13406466	3R	A/G	A	G	13406466
1938	S3R_13439930	3R	C/T	C	T	13439930
1939	S3R_13484411	3R	C/T	C	T	13484411
1940	S3R_13861471	3R	A/G	A	G	13861471
1941	S3R_15882099	3R	G/T	T	G	15882099
1942	S3R_17898057	3R	A/C	A	C	17898057
1943	S3R_17985212	3R	C/T	C	T	17985212
1944	S3R_18359193	3R	C/T	T	C	18359193
1945	S3R_24622227	3R	A/G	G	A	24622227
1946	S3R_25591176	3R	A/G	G	A	25591176
1947	S3R_26742190	3R	C/T	T	C	26742190
1948	S3R_26935582	3R	A/G	G	A	26935582
1949	S3R_27140878	3R	A/T	A	T	27140878
1950	S3R_27189175	3R	C/T	T	C	27189175
1951	S3R_27297061	3R	A/G	A	G	27297061
1952	S3R_28506581	3R	C/T	C	T	28506581
1953	S3R_28812607	3R	C/T	T	C	28812607
1954	S3R_28844512	3R	C/T	C	T	28844512
1955	S3R_29897101	3R	C/G	G	C	29897101
1956	S3R_29897150	3R	A/C	C	A	29897150
1957	S3R_29897562	3R	A/C	C	A	29897562
1958	S3R_29941198	3R	C/T	T	C	29941198
1959	S3R_31130943	3R	A/G	A	G	31130943
1960	S3R_33345993	3R	G/T	G	T	33345993
1961	S3R_36139394	3R	A/G	G	A	36139394
1962	S3R_39140828	3R	A/G	G	A	39140828
1963	S3R_39729570	3R	A/G	G	A	39729570
1964	S3R_41150244	3R	A/C	C	A	41150244
1965	S3R_41737240	3R	G/T	T	G	41737240
1966	S3R_45053517	3R	A/G	A	G	45053517
1967	S3R_45053638	3R	A/G	G	A	45053638
1968	S3R_45632153	3R	C/T	C	T	45632153
1969	S3R_45887883	3R	A/T	A	T	45887883
1970	S3R_46889969	3R	A/C	A	C	46889969
1971	S3R_47217130	3R	A/G	G	A	47217130
1972	S3R_58045918	3R	C/T	T	C	58045918
1973	S3R_59171476	3R	C/G	G	C	59171476
1974	S3R_61433773	3R	A/G	G	A	61433773
1975	S3R_64076092	3R	A/T	A	T	64076092
1976	S3R_64102640	3R	C/G	C	G	64102640
1977	S3R_65688964	3R	A/T	T	A	65688964
1978	S3R_65697811	3R	C/G	G	C	65697811
1979	S3R_68822973	3R	A/C	A	C	68822973
1980	S3R_70635883	3R	A/T	A	T	70635883
1981	S3R_70786455	3R	C/T	C	T	70786455
1982	S3R_71237738	3R	C/T	C	T	71237738
1983	S3R_72352500	3R	A/G	G	A	72352500
1984	S3R_74603636	3R	A/C	C	A	74603636
1985	S3R_75660071	3R	C/T	T	C	75660071
1986	S3R_76903292	3R	C/T	T	C	76903292
1987	S3R_78472496	3R	C/T	C	T	78472496
1988	S3R_79618734	3R	A/G	A	G	79618734
1989	S3R_79981161	3R	C/T	T	C	79981161
1990	S3R_81356658	3R	G/T	T	G	81356658
1991	S3R_82739187	3R	A/G	G	A	82739187
1992	S3R_83499538	3R	G/T	G	T	83499538
1993	S3R_84140177	3R	A/G	A	G	84140177
1994	S3R_86035795	3R	C/G	G	C	86035795
1995	S3R_86035862	3R	C/T	C	T	86035862
1996	S3R_87049608	3R	A/G	G	A	87049608
1997	S3R_92403057	3R	G/T	G	T	92403057
1998	S3R_92952653	3R	A/G	G	A	92952653
[truncated: 3,752 more rows]

## Sheet: Table S3
Table S3. 1,054 single-nucleotide polymorphism markers from the genotyping-by-sequencing (GBS) platform and seven simple sequence repeat (SSR) markers (total = 1,061 markers) used to assemble linkage groups corresponding to 21 chromosomes in the biparental population consisting of 137 recombinant inbred lines derived from the triticale cultivars Siskiyou and Villax St. Jose.
A = Siskiyou allele; B = Villax St. Jose allele
Marker_ID	Chromosome	Genetic Position (cM)	RIL2	RIL3	RIL4	RIL6	RIL7	RIL8	RIL9	RIL10	RIL11	RIL12	RIL13	RIL14	RIL15	RIL16	RIL17	RIL18	RIL19	RIL21	RIL22	RIL23	RIL24	RIL25	RIL26	RIL27	RIL28	RIL30	RIL32	RIL33	RIL34	RIL36	RIL37	RIL38	RIL39	RIL40	RIL41	RIL42	RIL43	RIL44	RIL45	RIL46	RIL47	RIL48	RIL49	RIL50	RIL52	RIL53	RIL56
S1A_1202156	1A	0	B	-	-	B	B	A	-	-	-	A	-	-	B	-	A	A	-	-	B	B	A	B	-	A	A	A	B	-	-	-	-	A	B	B	B	B	B	A	-	-	A	-	-	-	-	A	-
S1A_7843806	1A	2.58772	-	B	-	B	B	A	-	A	A	A	B	-	B	A	A	A	A	A	B	-	A	B	B	A	A	A	B	-	B	A	B	-	B	-	-	B	-	A	B	B	A	A	B	A	A	A	-
S1A_15733144	1A	9.77787	B	A	-	-	-	A	-	-	A	B	B	-	B	A	A	A	-	B	B	B	A	B	B	-	A	A	B	-	B	-	-	A	-	B	-	-	-	B	B	A	A	A	B	A	A	A	B
S1A_16871514	1A	10.7036	B	A	-	-	-	A	A	B	-	A	B	-	B	-	-	A	-	-	B	B	A	B	B	B	-	-	B	B	B	B	B	-	-	B	B	B	B	B	B	A	A	-	-	A	A	-	B
S1A_24807873	1A	17.8913	A	A	-	A	B	A	A	-	B	B	-	-	-	A	-	A	-	B	B	-	A	-	B	-	B	A	B	B	B	-	-	A	-	-	-	B	-	-	-	A	-	A	B	A	-	-	-
S1A_32747354	1A	26.6718	A	B	B	A	B	-	A	-	B	-	-	B	A	A	A	A	B	B	A	-	A	-	A	A	B	A	B	B	B	A	A	-	-	-	-	B	-	B	A	-	-	A	B	-	-	B	-
S1A_36653303	1A	29.6152	A	-	B	-	B	-	A	B	-	-	-	B	-	-	A	-	-	B	A	-	-	B	A	-	-	A	B	-	-	A	-	B	B	-	B	-	B	B	A	A	B	-	-	-	B	B	-
S1A_40862977	1A	31.8377	A	-	-	A	-	-	A	B	-	A	-	-	A	A	-	A	B	B	A	-	A	-	A	-	B	A	B	B	B	A	-	-	B	-	B	-	B	B	A	A	B	A	-	B	B	A	B
S1A_94410024	1A	34.7245	A	-	B	A	B	B	-	B	B	B	A	B	A	A	A	-	A	-	A	-	A	B	-	A	B	A	B	B	B	-	A	B	B	-	B	-	B	B	A	A	-	A	B	-	-	A	-
S1A_99611596	1A	39.1992	A	-	B	A	B	B	A	B	-	A	B	B	B	-	A	-	B	B	A	-	-	B	A	A	-	A	-	B	-	-	-	-	-	B	B	B	B	B	A	A	-	A	-	B	B	-	-
S1A_304857139	1A	40.9235	A	B	B	A	B	B	A	B	B	-	B	B	-	-	A	A	-	B	A	A	A	B	-	A	-	A	B	B	-	B	-	-	B	B	-	B	B	-	-	A	B	-	B	B	-	B	B
S1A_342916995	1A	42.3941	A	B	B	A	B	-	A	-	-	-	-	B	A	A	-	-	-	B	A	-	A	-	B	A	B	A	B	-	-	B	A	-	B	B	B	B	-	B	-	-	B	B	B	B	B	A	B
S1A_392553003	1A	44.0609	A	-	B	-	B	B	-	B	B	-	-	-	A	-	A	-	B	B	A	-	A	-	B	-	B	A	B	B	B	B	-	-	-	B	-	B	B	B	A	A	B	B	-	B	-	-	-
S1A_428165320	1A	46.022	A	B	B	-	B	B	A	-	B	B	A	B	A	A	A	B	A	B	A	A	-	-	-	A	B	A	-	B	-	-	-	-	-	B	B	B	B	B	-	A	-	B	-	B	A	A	B
S1A_435623639	1A	46.7465	A	B	B	A	B	-	A	B	B	B	-	B	A	-	-	B	-	B	A	A	-	B	-	-	B	A	B	B	A	A	-	-	A	B	B	-	B	B	-	-	B	-	B	B	A	B	-
S1A_435801800	1A	47.4817	A	B	B	A	B	-	A	B	B	B	-	-	A	-	A	-	B	-	-	A	A	B	-	A	-	A	B	B	A	-	-	B	A	B	B	B	B	-	-	A	-	B	B	B	-	B	B
S1A_459120976	1A	48.176	A	B	B	-	B	-	A	-	B	-	A	-	A	A	A	B	-	B	A	-	A	B	B	A	-	A	B	B	-	-	-	B	A	B	B	B	B	-	-	A	B	B	B	-	A	B	-
S1A_464644413	1A	49.6687	-	B	B	-	B	-	-	B	-	B	-	B	A	A	A	B	B	-	A	-	A	B	B	-	-	A	B	-	-	-	-	-	A	-	-	-	B	-	A	-	B	-	-	-	-	A	B
S1A_468469696	1A	51.4545	A	-	B	A	-	B	A	B	B	B	-	-	A	A	-	B	-	-	A	A	A	B	-	A	B	A	B	B	-	-	A	-	-	-	B	-	B	B	-	A	B	B	B	B	-	-	-
S1A_469474434	1A	54.2342	A	-	-	-	B	B	A	-	B	B	A	-	A	-	A	B	A	B	-	A	-	-	-	A	B	A	B	B	-	-	A	B	A	B	-	B	B	B	-	A	B	B	B	-	A	-	B
S1A_475017073	1A	56.9144	-	-	-	-	-	B	-	-	B	-	B	-	-	A	A	-	-	B	A	-	-	-	B	A	-	-	B	B	A	A	-	B	A	B	-	B	-	B	A	A	B	B	-	B	-	A	B
S1A_485591812	1A	59.4158	-	-	B	A	-	B	B	B	B	B	B	-	-	A	B	B	-	B	A	A	A	B	-	-	B	A	B	B	A	B	A	-	-	B	-	B	-	B	-	A	B	B	-	B	B	A	B
S1A_503057587	1A	62.5435	-	B	-	A	-	B	B	-	B	B	B	-	-	A	B	B	-	-	A	-	A	B	B	B	A	A	B	-	A	B	-	-	A	-	-	B	B	B	B	A	-	B	B	B	A	-	-
S1A_509000384	1A	66.3957	A	B	-	-	B	B	B	B	B	-	-	-	-	-	-	-	-	B	-	-	A	B	B	B	-	-	B	-	A	-	-	-	A	-	B	B	B	A	-	A	B	B	B	A	A	-	-
S1A_512486371	1A	68.5237	-	-	B	A	B	B	-	-	-	B	-	-	A	A	B	B	A	B	A	-	A	-	B	A	A	A	B	B	A	B	-	-	A	-	B	B	B	A	-	-	-	-	-	A	A	A	-
S1A_516950225	1A	69.4163	-	B	B	-	B	B	-	-	-	B	A	-	A	A	B	B	-	B	A	A	-	-	-	B	A	A	B	-	A	-	-	-	A	B	B	B	B	A	B	A	B	B	-	A	-	A	B
S1A_519136862	1A	74.3069	A	B	-	A	B	-	-	B	B	-	-	A	A	-	B	B	B	-	-	A	A	B	B	-	-	-	-	A	-	-	-	-	A	B	-	B	B	A	B	A	-	B	-	-	B	-	-
S1A_536754895	1A	83.9426	-	-	-	-	-	B	-	B	A	-	B	A	A	A	B	B	B	B	-	-	A	B	B	-	A	A	B	-	A	A	-	A	B	B	B	-	-	A	-	A	B	B	B	B	-	-	-
S1A_536643833	1A	84.8514	-	-	B	A	B	B	B	-	-	-	B	A	A	A	-	B	B	-	-	-	-	B	B	A	A	A	-	B	-	-	-	A	B	B	-	B	-	A	B	A	B	B	-	-	B	A	A
S1A_537584623	1A	86.1666	A	-	-	A	B	B	-	-	-	-	B	A	A	-	B	-	B	A	A	-	A	B	-	-	-	-	B	-	A	-	-	-	-	B	B	B	-	A	-	A	-	B	B	-	-	B	-
S1A_540584906	1A	90.2264	A	-	-	A	-	-	-	B	A	-	B	-	A	-	B	B	B	-	A	A	-	-	B	A	A	-	-	B	-	B	-	A	B	-	-	B	B	A	B	A	A	B	B	B	-	-	A
S1A_542122161	1A	93.7398	-	A	A	A	B	A	B	-	-	B	-	A	A	A	B	-	B	B	B	A	A	B	B	A	-	A	B	B	-	B	-	A	-	B	B	B	B	A	B	A	A	B	-	B	B	-	A
S1A_545478488	1A	96.373	-	A	B	A	-	A	B	B	A	-	B	-	A	B	B	B	-	-	-	A	-	-	B	A	A	A	B	A	A	B	A	A	B	-	B	-	B	A	B	-	A	B	-	B	-	B	A
S1A_547793378	1A	97.1665	A	A	-	A	B	A	B	-	A	B	-	A	A	B	B	A	B	-	-	A	-	B	-	A	A	A	B	A	-	-	A	-	B	B	B	-	-	A	B	A	A	B	B	B	B	B	-
S1A_548794542	1A	98.5952	-	A	-	A	B	-	B	-	-	B	A	A	A	B	B	-	-	-	B	-	A	B	B	-	A	-	B	A	A	-	A	A	B	B	B	-	-	A	B	A	A	B	B	B	B	B	A
S1A_569051242	1A	101.878	A	A	-	A	B	A	B	B	A	B	B	A	A	A	B	A	B	A	B	-	-	B	B	-	-	A	A	A	A	A	-	A	-	B	-	B	B	A	B	A	A	-	-	B	B	B	-
S1A_551924802	1A	103.544	A	A	-	-	B	-	-	-	A	-	B	A	B	-	B	A	B	-	-	-	-	-	-	A	A	-	A	A	A	A	A	A	-	B	B	B	-	-	B	A	A	-	-	B	B	B	A
S1A_583927219	1A	106.608	A	-	B	A	B	B	B	-	A	B	-	-	-	A	-	-	-	A	-	-	A	B	B	-	-	-	-	A	A	-	-	A	-	B	B	B	B	B	-	A	A	B	A	B	B	B	A
S1A_584199232	1A	107.517	A	A	-	-	-	B	B	B	A	B	B	B	A	A	B	-	B	-	B	-	A	B	B	-	A	A	A	-	A	A	-	A	B	B	-	B	B	B	B	A	A	B	A	-	B	B	-
S1A_587789020	1A	111.913	-	-	A	A	-	A	B	-	-	A	B	-	A	B	B	A	B	-	-	-	A	B	A	A	A	-	A	A	-	A	A	A	B	-	-	B	B	B	B	A	-	-	-	-	B	B	-
S1A_589575434	1A	112.732	A	A	A	A	-	A	-	B	B	A	-	B	A	B	-	-	B	-	A	-	A	B	-	-	-	B	A	A	-	A	-	-	B	B	-	B	B	-	B	-	A	B	-	B	B	B	A
S1A_593321107	1A	114.345	-	B	A	-	B	A	-	B	B	A	B	-	-	B	A	A	B	-	A	B	-	B	A	-	A	B	A	A	A	A	A	-	-	B	B	-	B	-	B	-	A	B	A	B	B	-	A
S1A_593510950	1A	116.847	-	B	A	A	B	A	-	-	-	A	-	B	A	-	A	A	B	A	A	-	A	B	A	B	A	B	A	A	A	-	A	-	-	B	-	-	B	-	B	A	A	-	-	B	B	-	A
S1B_703947	1B	0	B	A	-	-	-	B	A	-	A	B	-	-	A	-	B	B	-	B	-	-	B	B	-	B	-	-	-	A	B	-	-	A	-	B	-	B	-	A	-	-	-	-	-	A	B	A	A
S1B_2371113	1B	5.574	B	-	-	B	A	B	A	-	-	-	-	-	A	-	B	-	A	B	-	A	B	B	B	B	-	A	B	A	-	A	A	-	A	B	B	B	-	-	-	-	B	-	-	A	-	-	-
S1B_3472611	1B	9.14938	-	A	B	-	-	-	A	-	A	B	A	A	A	-	-	B	A	B	-	A	-	-	-	-	B	B	B	A	B	A	-	A	A	-	-	B	A	-	-	A	B	A	-	-	-	A	A
S1B_4116516	1B	10.3117	B	-	B	B	A	B	A	-	-	-	A	-	A	-	B	B	-	B	A	-	B	-	-	B	-	B	-	A	-	A	-	-	-	B	-	B	-	-	B	A	-	A	-	-	B	-	A
S1B_4306827	1B	13.3754	B	A	B	-	A	B	A	-	A	B	B	-	A	B	B	B	A	-	A	A	-	B	B	B	B	-	-	A	-	A	A	A	A	B	B	B	A	A	B	B	-	B	B	A	-	A	A
S1B_5111415	1B	16.0086	B	A	B	-	A	-	A	-	-	B	-	-	A	-	B	B	-	B	B	-	B	-	B	-	B	B	-	-	-	A	A	A	A	B	B	-	A	A	-	B	-	-	-	A	B	A	A
S1B_5043674	1B	17.0952	-	A	-	-	-	B	A	B	A	-	-	-	A	-	B	-	A	-	-	A	B	B	B	B	-	B	B	A	B	A	-	-	A	-	-	-	-	A	A	-	B	A	-	A	B	A	-
S1B_7042122	1B	18.9472	B	A	-	B	A	B	-	B	A	B	B	B	A	-	-	-	-	B	B	-	-	B	A	B	A	B	B	A	-	A	-	-	A	B	B	B	A	-	A	A	-	A	-	A	-	A	A
S1B_8036174	1B	21.6763	B	A	A	-	-	B	A	-	A	B	-	A	-	B	-	B	-	B	B	-	A	B	-	B	A	B	A	A	-	-	A	A	A	B	B	B	-	B	B	A	B	A	-	-	-	-	A
S1B_8074222	1B	25.2517	B	-	-	-	A	B	A	-	A	B	B	-	-	-	B	-	A	-	B	A	A	B	-	-	-	-	-	A	A	A	-	A	A	B	-	B	-	-	-	A	B	-	-	A	A	-	A
S1B_8839250	1B	29.104	B	-	-	B	-	B	-	B	B	B	-	B	A	B	-	-	A	-	B	A	A	B	A	B	-	-	B	A	A	A	A	A	A	B	-	B	-	A	B	A	-	B	-	A	B	A	A
S1B_9344078	1B	31.0272	-	A	A	-	A	-	-	-	-	B	B	-	-	A	B	B	A	-	-	-	A	-	A	-	-	-	B	-	-	A	-	A	-	B	-	-	-	A	-	-	-	-	A	-	B	A	A
S1B_11367106	1B	35.8008	B	-	A	-	-	B	-	B	B	A	-	-	A	-	B	B	-	B	B	A	B	B	A	B	A	A	B	-	A	A	A	-	A	A	-	-	A	A	B	A	-	B	-	A	A	A	A
S1B_12754490	1B	36.5699	B	-	-	-	A	B	A	-	B	A	-	-	A	-	B	B	A	B	-	-	B	B	A	B	A	A	B	A	A	A	A	-	A	A	B	B	A	A	B	A	B	B	A	-	A	-	A
S1B_23359105	1B	39.0302	B	A	A	B	-	B	A	B	B	-	B	B	A	A	B	B	A	-	B	-	B	B	A	B	-	A	B	A	-	A	A	-	A	A	B	B	A	B	B	A	B	B	A	A	A	A	-
S1B_24857733	1B	40.5454	B	A	A	B	A	B	A	B	-	A	B	-	A	A	B	B	A	-	-	A	B	B	A	-	A	-	B	A	A	A	-	-	A	B	B	B	A	B	-	A	-	-	A	A	A	A	-
S1B_26002140	1B	41.2398	B	A	-	B	-	B	A	B	B	-	B	-	A	A	B	B	-	B	B	-	B	B	A	-	A	A	B	A	A	A	-	-	-	B	B	B	A	B	B	A	B	B	-	-	A	A	A
S1B_26435256	1B	41.8976	B	-	-	B	-	B	A	B	B	-	B	B	-	-	B	-	A	B	B	-	B	B	A	B	-	A	B	A	-	A	-	-	-	B	B	B	A	B	B	A	B	B	A	A	A	A	-
S1B_52632123	1B	47.5802	-	A	B	B	-	-	-	-	A	-	B	B	A	-	-	-	A	-	B	A	B	B	A	-	-	-	B	A	-	A	A	B	-	-	B	B	-	-	-	A	B	B	-	-	A	-	A
S1B_55586043	1B	53.2836	A	A	B	B	-	B	-	B	A	-	-	B	A	A	B	-	-	-	B	A	-	-	-	A	-	A	B	A	-	-	-	-	A	A	B	-	A	A	B	A	-	B	-	A	A	A	A
S1B_62224239	1B	54.9504	B	A	B	B	B	B	-	-	-	-	-	-	A	A	-	B	A	B	B	A	-	B	A	-	A	-	B	-	B	A	A	-	A	A	B	B	A	A	-	-	B	B	-	A	A	A	A
S1B_79535578	1B	55.7836	B	A	-	B	-	B	-	B	A	A	A	-	-	A	A	-	A	-	B	-	-	B	-	A	-	-	B	A	B	A	-	-	-	B	B	B	A	-	-	A	-	B	-	A	A	A	A
S1B_542163905	1B	62.8455	B	B	A	B	B	-	-	-	A	A	A	B	B	A	B	A	A	-	B	-	B	A	A	A	-	A	-	A	B	A	A	-	A	B	A	B	A	A	-	-	B	-	-	A	A	-	-
S1B_547376109	1B	64.9296	B	B	-	-	B	B	B	A	A	-	A	B	-	A	B	A	A	B	-	A	B	A	A	A	B	A	B	-	-	A	-	B	A	B	-	B	A	A	B	A	B	B	-	A	A	B	A
S1B_553301468	1B	69.6297	B	-	A	B	B	B	-	-	A	A	-	-	-	A	-	B	A	B	B	-	B	A	A	A	-	A	B	-	-	A	A	-	-	B	A	A	-	A	B	A	-	-	A	A	-	B	A
S1B_575561579	1B	71.8522	B	-	A	-	-	B	B	A	A	A	A	B	A	-	B	-	A	-	-	-	-	-	-	-	-	A	-	A	-	-	A	-	B	B	A	A	-	-	-	-	B	B	-	A	-	-	-
S1B_578920223	1B	73.8132	B	-	A	B	-	B	B	-	-	A	-	-	B	A	B	-	-	B	B	-	-	A	A	A	-	-	-	A	-	A	-	-	B	B	A	A	A	B	B	B	B	B	A	A	A	-	-
S1B_577786998	1B	74.813	B	-	-	B	-	B	-	A	A	A	A	B	B	A	-	B	A	-	-	-	B	-	A	A	B	A	A	A	-	A	A	-	-	-	-	-	A	B	B	A	-	-	A	-	A	-	A
S1B_564400262	1B	76.3515	B	B	-	B	B	B	B	A	A	A	A	-	B	A	-	B	-	B	B	B	B	-	A	A	B	A	B	A	B	A	-	-	B	B	A	A	A	B	-	A	B	B	A	-	-	-	A
S1B_569644404	1B	77.0181	B	B	-	B	B	-	B	-	A	A	A	B	B	A	B	-	A	-	B	-	B	A	A	A	B	A	B	A	-	A	-	-	B	-	-	-	A	B	B	A	B	B	A	A	A	-	A
S1B_584209680	1B	77.7222	B	B	A	B	-	B	B	-	A	A	A	B	B	-	B	B	A	B	B	-	B	A	A	A	B	A	B	A	B	-	A	B	B	-	A	A	A	B	-	-	B	B	-	A	A	-	-
S1B_584561326	1B	78.6654	-	-	A	-	B	B	-	-	-	A	A	-	B	A	-	B	A	-	-	-	-	-	A	-	-	-	A	-	-	A	-	-	B	-	A	-	A	B	B	-	-	-	A	A	A	A	-
S1B_607625461	1B	79.7289	B	-	A	B	B	B	B	-	-	A	-	-	B	A	B	-	-	-	B	-	B	A	-	-	B	-	-	-	B	A	-	-	-	B	A	A	-	B	-	B	B	B	-	-	A	A	-
S1B_607632028	1B	81.3684	B	B	A	B	B	B	B	-	A	A	A	-	B	A	-	B	A	-	B	-	-	A	-	A	-	-	A	A	-	-	-	-	B	-	A	A	A	B	B	-	B	B	-	A	A	B	-
S1B_614941240	1B	82.2303	-	B	A	-	B	-	-	-	A	A	A	B	B	A	-	B	-	B	B	-	B	-	A	A	-	-	A	A	B	A	-	A	B	-	A	A	A	B	B	-	-	-	-	A	-	-	A
S1B_621104701	1B	83.3168	B	B	-	-	B	B	-	A	A	A	A	-	-	-	B	-	A	-	B	-	B	-	-	-	-	A	A	-	-	A	A	-	-	-	A	-	-	-	B	-	B	-	A	A	A	-	-
S1B_623340874	1B	85.2778	B	B	A	-	B	B	B	-	A	A	-	B	-	A	-	B	A	-	B	-	-	A	-	-	B	A	B	A	B	A	-	-	B	B	A	-	-	B	B	-	-	B	A	A	-	B	-
S1B_629377233	1B	87.5509	-	B	-	B	-	B	B	-	A	A	-	B	B	A	-	B	-	B	B	B	B	A	A	A	-	A	-	-	-	-	-	-	B	B	-	A	-	B	B	-	B	B	-	A	B	A	A
S1B_634596878	1B	88.8003	B	B	-	B	B	B	-	-	A	A	-	-	-	A	-	-	A	-	B	-	B	-	A	-	-	A	B	A	B	-	-	-	B	-	-	-	-	B	B	-	B	B	-	-	B	-	A
S1B_641578044	1B	90.6873	B	-	A	B	B	B	-	A	A	A	A	B	-	-	B	B	A	B	B	-	B	A	A	A	B	-	B	A	B	A	-	-	B	B	-	-	-	B	B	-	B	B	-	-	B	-	A
S1B_645609444	1B	93.467	B	-	A	-	B	B	B	-	A	-	A	B	-	B	B	B	-	-	B	-	B	A	B	A	B	A	A	A	B	-	A	-	B	-	A	A	-	-	B	-	B	-	A	-	B	B	-
S1B_646383188	1B	94.3927	B	B	A	B	B	B	-	-	A	A	A	B	B	-	-	-	-	B	B	-	B	A	B	A	-	A	-	A	B	A	A	-	B	-	A	A	A	B	B	A	B	B	-	A	-	-	-
S1B_651399040	1B	98.7124	B	B	-	B	B	B	B	-	-	-	A	B	B	-	-	B	-	B	B	B	-	A	B	A	B	A	B	B	B	A	A	-	-	B	A	A	A	B	-	-	-	-	-	-	-	B	A
S1B_658214573	1B	100.887	-	B	A	-	-	B	-	-	A	-	A	B	B	B	B	-	A	-	B	-	B	A	B	-	B	A	-	B	A	A	A	A	B	-	A	A	-	B	-	A	-	A	-	-	-	-	-
S1B_663093198	1B	113.65	B	-	A	-	B	B	-	A	-	A	-	B	A	B	B	B	A	B	-	A	B	B	A	A	-	A	A	-	-	A	-	-	-	-	A	B	B	B	B	A	-	A	A	B	B	-	A
S1B_666485584	1B	114.543	B	-	-	B	B	B	B	-	A	A	A	A	A	B	-	-	A	B	A	-	B	B	A	-	-	A	A	B	A	-	-	B	B	-	A	-	-	B	B	A	B	-	A	B	-	B	A
S1B_667934253	1B	119.099	-	-	-	B	-	B	B	-	A	-	-	-	A	B	-	B	-	-	A	B	B	-	B	A	A	A	A	-	B	A	-	-	B	B	A	B	B	-	-	A	B	A	-	A	B	-	-
S1B_669356962	1B	121.183	B	-	-	-	-	B	-	A	-	-	A	-	-	B	B	-	B	-	A	B	B	B	B	A	A	A	-	B	B	-	A	B	B	B	-	-	-	B	B	-	B	-	-	A	B	-	-
S1B_675745382	1B	128.37	-	-	A	B	B	B	-	-	A	-	A	A	A	-	B	B	B	A	A	A	B	B	B	-	-	-	A	B	A	A	A	-	B	-	A	-	B	-	B	-	B	-	A	A	-	-	-
S1B_685285264	1B	134.926	B	A	-	-	B	B	-	A	A	A	A	-	A	B	A	B	-	-	A	-	B	B	-	A	B	A	-	-	A	-	-	-	B	-	A	B	B	A	B	A	B	A	-	-	-	A	A
S1B_686241277	1B	136.651	B	-	A	A	B	B	A	-	A	A	A	-	A	B	-	B	B	-	A	A	B	B	B	A	-	A	A	-	A	-	A	B	B	B	A	-	-	A	B	A	B	A	-	A	B	A	-
S1B_688063969	1B	138.612	B	-	A	A	-	-	-	-	A	A	A	B	-	B	-	B	B	B	A	-	-	-	B	-	-	A	A	B	-	-	-	B	-	B	A	B	-	A	B	B	-	A	-	-	B	-	-
S1B_693662745	1B	144.888	-	A	B	-	B	B	-	-	A	A	-	-	B	-	A	-	-	-	-	A	A	B	B	B	B	-	A	B	-	A	-	-	B	B	B	B	-	A	B	B	-	-	A	A	-	A	A
S1B_695639088	1B	148.642	-	A	B	A	B	-	B	-	-	A	-	B	B	-	A	B	B	B	B	-	A	-	-	-	-	A	-	-	-	A	A	-	B	B	-	B	-	A	B	-	-	-	A	A	-	A	A
S1B_696601106	1B	149.958	B	A	B	-	B	-	-	A	-	B	-	B	-	-	A	B	-	-	B	A	A	-	-	B	-	-	A	-	-	A	-	-	B	B	-	-	B	A	B	B	B	A	A	A	B	-	-
S1B_699856893	1B	152.458	-	B	B	A	B	-	-	-	B	B	-	-	B	-	A	-	-	-	-	-	A	-	B	B	B	A	A	B	A	A	A	-	B	B	B	-	B	A	-	-	B	A	A	-	B	A	A
S1B_699468320	1B	153.419	-	B	B	A	B	B	B	A	-	B	B	-	B	A	A	A	B	-	B	-	-	B	A	B	B	A	A	B	A	A	-	-	B	B	B	B	B	A	B	-	B	A	-	A	B	-	A
S1B_699019464	1B	155.086	-	-	B	A	B	B	A	A	B	B	B	A	B	-	A	-	B	-	B	A	-	B	-	-	-	A	A	B	A	A	-	A	-	-	B	B	B	A	B	-	-	A	A	A	-	-	A
S1R_24075083	1R	0	-	B	B	-	A	A	A	-	-	A	A	-	A	-	-	B	B	A	-	A	-	A	-	B	A	B	B	B	A	B	A	-	-	B	A	-	-	B	-	-	A	-	-	-	B	A	-
S1R_22751152	1R	1.78588	A	B	-	A	A	A	A	A	A	A	A	-	A	B	A	B	-	A	B	A	A	-	A	B	A	-	-	B	A	B	A	A	B	B	A	-	A	B	A	B	A	-	-	-	-	-	B
S1R_20434304	1R	7.01079	-	B	-	A	A	A	-	A	B	A	-	B	-	B	-	B	-	-	B	A	-	B	A	B	-	-	-	B	A	B	-	-	-	A	A	-	A	B	B	-	A	-	-	B	-	-	-
S1R_18869388	1R	8.12151	A	B	B	-	A	A	A	-	-	A	-	B	A	B	-	-	-	-	-	A	A	-	-	-	A	A	-	B	-	-	-	-	-	A	-	A	-	B	B	B	A	B	A	B	B	-	B
S1R_24800611	1R	12.5962	-	-	B	A	A	A	A	A	A	A	A	-	A	B	A	B	B	A	A	-	A	-	A	B	A	A	B	-	A	B	-	-	-	A	A	A	A	B	-	B	A	B	A	-	-	-	B
S1R_34650010	1R	13.7868	A	B	B	A	A	A	A	A	A	A	A	B	A	B	A	B	-	A	A	A	A	B	A	B	A	A	B	A	A	B	-	B	A	A	A	A	A	-	A	B	A	B	A	B	A	B	B
S1R_28478518	1R	15.1202	A	-	-	A	A	A	A	A	A	A	A	B	A	-	A	-	B	A	A	A	A	B	A	B	A	A	-	A	A	B	-	-	A	A	A	A	A	B	-	B	A	-	A	B	A	A	-
S1R_30451255	1R	16.1003	-	B	-	A	A	A	-	-	A	A	A	-	A	-	A	B	B	A	-	A	A	B	-	-	A	A	B	-	A	-	-	-	A	A	-	A	-	B	B	B	A	B	A	B	A	A	B
S1R_36540721	1R	18.3228	A	B	B	A	-	A	A	-	A	A	-	B	-	B	A	B	-	A	A	A	A	B	B	-	-	-	-	-	A	B	B	-	A	A	A	-	-	B	A	A	A	B	-	-	-	-	B
S1R_45744890	1R	20.3639	-	B	-	A	A	-	A	-	A	A	A	B	-	B	-	B	B	A	A	-	-	B	B	-	A	A	B	-	A	B	-	B	A	A	-	A	A	B	B	A	-	-	-	B	A	B	-
S1R_41175274	1R	22.1184	A	B	-	A	A	A	-	-	A	A	A	-	-	B	-	-	B	A	A	A	A	B	-	B	A	A	-	-	A	B	-	B	A	A	A	A	A	B	A	A	A	B	A	-	A	-	B
S1R_65104517	1R	24.5788	-	B	-	A	A	A	-	-	A	A	-	B	B	B	-	B	-	A	A	A	A	-	B	B	A	-	B	A	A	B	-	B	-	A	A	-	A	-	-	-	A	-	-	-	A	-	B
S1R_66710939	1R	25.6201	A	-	B	A	-	-	A	-	A	-	-	-	-	-	-	-	-	A	A	-	A	-	-	-	A	A	-	-	A	-	-	-	-	-	-	A	A	B	-	-	A	B	A	B	-	-	-
S1R_155020252	1R	26.6836	A	-	B	-	A	A	A	A	A	-	-	B	B	-	-	B	B	A	A	A	A	B	B	-	-	-	-	-	-	B	-	-	A	A	-	-	A	B	B	-	A	B	A	-	A	B	B
S1R_266608959	1R	27.5925	-	A	B	A	A	-	A	A	A	-	A	B	-	B	A	B	-	A	A	-	-	B	B	-	A	A	-	B	-	-	B	-	-	A	A	A	A	-	-	A	A	-	-	A	A	B	-
S1R_887750766	1R	28.9814	A	A	B	-	-	A	A	A	A	A	A	B	-	-	A	B	B	A	A	A	A	B	B	B	A	A	B	A	A	B	B	B	A	A	A	A	A	B	-	A	A	B	A	A	A	-	B
S1R_875291203	1R	29.6393	A	A	B	A	A	A	A	A	A	-	A	-	B	B	A	B	-	A	A	-	A	-	B	B	A	A	B	A	A	-	-	-	A	A	A	A	A	B	B	-	A	B	A	A	A	B	-
S1R_1042106137	1R	31.2787	A	A	B	-	-	A	-	A	A	A	A	-	-	B	A	B	B	-	A	A	A	B	B	B	-	A	-	B	A	B	-	-	A	B	A	A	A	-	-	A	A	B	-	A	A	B	-
S1R_1079167313	1R	33.4529	-	A	-	-	A	A	-	-	A	B	A	-	B	-	-	B	-	-	A	A	-	-	-	-	A	A	B	-	-	-	B	-	A	-	A	A	-	-	B	A	A	B	A	A	A	-	B
S1R_1073632475	1R	34.7024	A	-	B	A	-	A	A	-	-	B	A	B	-	B	-	B	B	A	A	-	A	B	B	B	-	A	B	A	A	B	-	B	A	B	A	A	A	B	B	A	-	-	A	A	A	-	-
S1R_1118732041	1R	40.6795	-	A	-	-	-	A	A	-	A	B	B	-	B	-	B	B	-	A	-	-	A	-	-	-	-	A	-	A	A	B	-	B	-	B	A	-	-	B	-	A	A	B	A	A	A	B	-
S1R_1113530601	1R	41.8985	A	-	-	-	A	A	A	A	A	-	-	-	-	B	B	-	B	A	A	-	-	B	A	-	A	-	-	B	-	B	B	B	-	B	A	A	-	-	-	-	A	-	-	A	A	-	-
S1R_1116772135	1R	44.2799	-	A	B	B	A	-	A	-	-	B	A	-	-	B	-	B	B	-	A	A	-	B	A	B	A	A	B	-	A	B	B	-	A	B	A	-	A	-	-	-	-	B	A	-	-	-	-
S1R_1119143080	1R	46.4541	B	A	-	B	A	-	A	A	A	-	B	B	A	B	B	B	B	-	-	-	A	B	A	-	A	A	B	B	A	B	-	-	A	-	A	-	A	-	A	A	A	B	A	A	-	B	B
S1R_1126482854	1R	50.908	-	A	B	-	A	A	-	-	A	B	B	-	B	-	B	-	B	-	A	-	-	B	A	-	A	-	B	-	A	B	-	-	A	A	-	A	-	-	-	A	-	-	A	A	A	-	-
S1R_1127898771	1R	53.2167	B	-	B	A	A	A	A	A	A	-	-	B	B	B	B	A	B	A	A	B	A	B	A	A	A	A	B	B	-	B	B	-	A	A	A	A	A	B	A	A	A	B	A	B	A	A	-
S1R_1126981000	1R	54.6253	B	-	-	-	-	A	-	-	-	A	B	-	B	B	B	A	B	A	-	B	-	B	A	-	-	A	-	B	A	-	-	B	A	A	A	A	-	A	A	A	A	-	-	A	A	A	A
S1R_1128714150	1R	58.5533	B	A	-	A	A	A	-	-	A	B	-	-	B	-	B	A	-	A	A	-	-	B	-	A	A	A	-	B	A	-	A	-	A	A	A	A	A	A	A	A	A	B	-	-	-	A	A
S1R_1133233671	1R	62.5602	B	A	-	-	A	A	A	-	A	-	B	B	-	-	-	-	B	A	A	-	A	-	A	-	A	A	B	B	-	B	-	-	A	A	A	-	A	A	A	A	A	B	-	B	A	A	A
S1R_1134655809	1R	63.3934	B	A	-	-	A	A	A	-	A	-	B	B	B	B	B	A	-	-	A	-	-	-	-	-	A	-	-	B	B	B	-	-	-	A	A	A	A	A	A	A	-	B	A	-	A	A	-
S1R_1136607974	1R	64.5293	-	-	B	A	A	-	-	-	A	A	B	B	-	B	B	-	B	-	A	-	-	A	A	B	-	-	B	B	B	B	B	-	A	-	A	A	A	-	A	-	-	-	A	-	A	A	B
S1R_1138688309	1R	69.5428	B	A	-	-	A	-	A	A	A	A	-	B	-	-	B	-	-	A	A	B	A	A	-	-	A	-	-	-	-	-	-	-	A	A	A	-	A	B	-	A	A	-	-	B	A	A	A
S1R_1148313440	1R	78.8277	B	-	B	B	B	-	A	B	A	A	B	B	B	B	B	B	B	-	-	-	-	-	-	B	A	A	B	-	B	B	-	B	A	-	-	A	B	B	A	A	A	B	-	B	A	A	-
S1R_1149405273	1R	80.552	B	A	B	-	-	A	A	-	A	A	B	-	-	-	-	B	-	-	A	-	-	-	-	B	A	A	-	A	B	B	-	-	B	-	B	A	-	-	-	-	-	B	-	B	-	A	-
S1R_1150419537	1R	81.5322	-	A	-	B	B	B	A	-	-	-	B	-	B	B	B	-	B	A	A	-	A	A	A	B	-	A	-	A	-	B	-	-	B	-	-	A	-	B	-	-	A	-	B	-	A	-	-
S1R_1152118462	1R	83.5732	-	A	-	B	-	-	-	-	-	A	B	-	B	B	B	B	-	-	-	-	-	-	A	B	-	B	B	-	B	-	-	-	B	-	B	-	-	B	-	-	A	-	B	-	A	A	-
S2A_1332492	2A	0	-	B	-	-	-	A	-	B	B	B	-	-	A	B	B	-	B	B	-	A	A	A	B	A	-	B	A	A	-	A	-	-	B	B	B	A	B	B	B	B	-	-	-	-	-	A	-
S2A_12506509	2A	3.77937	-	B	-	-	B	-	A	-	B	-	-	A	A	-	B	A	B	B	A	-	A	A	-	A	B	-	-	A	-	A	-	-	B	B	-	A	-	B	-	-	A	A	-	A	B	B	A
S2A_34066110	2A	18.7915	A	B	-	A	-	-	B	-	B	A	B	A	-	A	-	A	A	B	A	-	B	A	B	-	B	B	B	A	-	A	A	A	-	A	-	A	B	A	B	B	A	-	A	A	B	B	A
S2A_33219804	2A	21.3353	B	-	B	-	-	-	-	B	-	A	B	A	-	-	A	-	A	-	A	B	B	A	-	-	B	B	-	A	B	-	-	-	-	A	-	-	B	A	B	B	A	-	-	A	B	B	A
S2A_47114944	2A	29.4617	A	B	-	A	A	B	A	-	-	A	-	A	-	B	-	A	A	-	A	B	A	B	-	-	-	-	A	A	B	A	B	-	-	A	B	A	-	A	B	B	-	-	A	-	-	-	-
S2A_47496263	2A	30.6517	-	-	-	A	A	-	-	B	A	A	B	A	-	B	A	A	A	-	-	-	A	B	B	A	B	B	-	-	-	-	-	A	B	A	B	A	-	-	B	-	-	-	-	-	B	B	-
S2A_50565568	2A	33.654	A	-	-	-	-	B	A	B	A	A	B	-	B	B	-	-	A	B	-	B	B	B	B	A	-	A	A	A	-	-	B	-	B	A	B	-	B	-	B	B	A	B	-	A	-	B	-
S2A_57775188	2A	38.6687	A	A	-	-	A	B	-	-	A	-	B	A	-	B	A	A	B	B	A	-	B	B	-	-	-	-	A	A	B	-	B	-	B	A	-	A	B	A	A	-	-	B	-	-	-	B	A
S2A_57998423	2A	39.6888	-	-	B	-	A	B	A	B	A	A	B	A	-	B	A	A	B	-	A	B	-	-	B	-	B	A	A	A	-	A	-	-	B	A	B	-	B	A	A	-	A	-	-	-	B	B	A
S2A_62896649	2A	41.8167	B	B	B	A	-	B	A	B	A	A	B	A	B	-	A	-	-	-	A	-	-	B	B	A	-	A	A	A	B	A	-	-	-	-	-	A	B	A	-	B	A	-	B	A	B	-	A
S2A_68609789	2A	47.2912	B	-	B	-	A	-	A	-	A	-	B	B	-	B	A	A	-	-	A	-	B	B	-	A	-	A	A	B	-	A	B	-	B	A	B	A	B	A	A	B	A	-	-	A	-	-	A
S2A_74701001	2A	51.2044	-	-	-	B	-	B	A	-	B	A	B	B	B	-	A	A	B	B	A	-	B	B	-	A	B	A	A	B	B	B	-	A	B	A	B	A	-	A	A	B	A	B	-	-	B	B	-
S2A_80720502	2A	52.697	B	-	B	A	-	-	A	-	B	-	B	-	B	A	-	A	B	-	-	-	B	-	-	A	B	A	A	B	B	B	-	-	B	A	-	A	B	A	A	B	-	B	-	A	-	B	A
S2A_76755516	2A	53.5034	B	B	B	A	-	B	A	-	-	A	B	A	B	A	-	-	-	-	-	B	-	-	-	-	B	A	A	B	B	-	-	-	-	-	B	A	B	A	A	B	A	B	B	A	B	B	A
S2A_86175576	2A	56.1365	B	B	B	A	A	B	-	-	B	A	B	A	B	A	A	A	B	-	A	B	B	-	-	-	B	A	A	B	B	-	B	-	B	-	-	A	B	A	-	B	A	-	B	A	B	-	-
S2A_87916569	2A	58.0235	B	B	-	-	-	B	-	-	B	A	B	B	B	-	A	A	B	B	-	-	B	B	A	-	-	A	A	B	-	-	-	A	B	-	-	A	B	-	-	B	-	B	-	-	B	B	A
S2A_89706136	2A	60.0646	-	B	-	A	A	B	A	B	B	A	B	-	-	A	-	A	-	B	-	-	-	B	B	A	B	-	B	-	B	-	B	-	B	A	-	-	-	A	A	-	A	-	B	A	B	-	A
S2A_96179399	2A	61.7041	-	B	A	-	A	B	-	-	-	A	B	-	B	A	A	A	-	B	-	-	B	B	-	-	-	-	B	B	B	B	-	-	B	A	B	-	-	-	-	B	-	B	-	-	B	-	-
S2A_99055010	2A	63.3709	-	B	A	A	-	-	-	B	B	B	B	-	-	A	A	A	-	B	A	B	B	B	B	-	B	-	B	B	B	-	-	-	-	A	-	-	B	A	A	-	-	-	-	-	B	-	-
S2A_138632739	2A	65.8312	A	B	A	A	A	B	A	B	B	B	B	A	B	A	-	B	-	B	A	B	B	B	B	A	B	A	B	B	B	-	B	-	-	-	-	A	-	A	A	B	A	B	-	A	B	B	A
S2A_152100511	2A	66.5353	-	B	A	A	-	-	A	-	B	B	B	-	B	-	A	B	-	B	A	-	-	B	B	A	B	A	B	B	-	-	-	A	B	-	B	A	-	A	A	B	-	B	-	-	B	-	A
S2A_472021992	2A	68.1227	-	B	A	A	-	B	-	-	B	B	B	B	B	A	A	B	-	-	A	-	B	B	B	A	B	A	B	B	-	B	B	-	B	A	B	A	B	A	A	-	A	B	B	-	-	B	-
S2A_595041388	2A	69.9086	A	B	A	A	A	B	-	-	-	-	B	A	B	A	A	-	B	B	A	-	B	B	-	A	B	A	B	B	B	B	-	-	-	A	B	A	B	-	-	B	A	B	-	B	B	B	B
S2A_589287345	2A	71.7606	A	A	A	A	A	B	B	B	-	-	B	-	B	A	A	A	B	-	A	-	-	B	B	A	B	A	B	-	-	B	B	-	B	-	B	-	B	A	A	B	-	B	-	B	-	-	A
S2A_640607356	2A	76.1565	A	A	A	A	A	B	B	A	B	-	-	B	B	-	A	A	-	B	A	B	B	B	B	A	B	A	B	B	B	A	-	-	-	A	B	A	-	A	-	B	A	B	B	B	B	-	-
S2A_709974558	2A	80.0846	A	A	A	-	A	B	B	A	B	B	B	-	-	A	-	-	-	-	A	-	B	-	B	A	-	A	B	-	B	A	A	B	B	-	B	-	B	A	-	B	-	A	-	B	B	-	B
S2A_714253827	2A	81.9366	A	A	A	-	A	B	-	A	B	B	B	A	B	A	A	-	B	B	A	A	B	-	-	-	-	B	B	-	B	-	-	B	B	A	B	A	B	-	-	-	A	A	A	B	-	A	B
S2A_720871177	2A	84.3969	A	-	-	A	-	B	B	-	B	B	B	A	B	A	A	A	B	B	A	-	B	A	B	A	B	A	B	B	B	B	-	B	B	-	B	-	B	B	A	B	A	-	A	B	B	A	-
S2A_720831048	2A	86.0364	A	A	A	A	A	-	A	-	-	-	-	A	B	A	-	A	B	B	A	-	B	A	B	-	B	-	B	B	B	B	-	-	B	-	-	A	B	-	-	B	A	A	A	B	-	-	B
S2A_710888371	2A	88.9231	A	A	A	A	A	B	B	-	B	B	B	A	B	A	A	A	-	B	A	-	B	-	B	A	-	A	B	-	-	-	-	A	B	-	B	A	B	B	-	-	-	A	-	B	B	A	-
S2A_738506277	2A	94.2599	A	-	-	-	A	-	B	A	B	-	B	-	B	B	-	A	B	B	-	-	B	-	B	A	B	-	-	B	-	B	-	B	-	B	-	B	-	-	A	B	-	-	-	B	-	-	-
S2A_732904139	2A	97.4542	A	A	-	A	A	B	-	-	B	B	B	-	B	A	A	-	-	-	A	-	B	-	B	-	B	-	B	-	B	B	-	-	B	B	B	B	B	B	-	B	A	A	-	B	B	A	B
S2A_736149767	2A	98.3161	-	-	A	A	A	B	A	-	B	B	B	-	B	A	A	A	B	B	-	A	B	A	B	A	-	-	B	-	-	B	-	A	-	B	-	-	B	B	-	B	A	A	-	B	B	A	B
S2A_736144932	2A	99.1493	A	-	A	A	A	B	-	A	B	B	B	-	B	A	A	A	-	-	-	-	-	A	B	-	B	-	B	-	B	B	A	-	B	A	-	B	B	B	A	-	-	-	-	B	B	A	B
S2A_736186272	2A	99.8845	-	A	A	-	A	-	A	A	B	B	-	B	-	A	A	-	-	B	A	A	B	A	B	A	-	B	-	B	-	-	A	B	-	A	-	B	B	-	A	B	A	A	A	B	B	-	-
S2A_748143409	2A	103.079	A	-	-	A	A	-	B	-	B	B	A	-	B	-	A	A	B	B	-	A	B	A	-	-	B	A	-	-	B	B	-	-	-	-	B	-	B	-	A	-	-	A	-	-	B	-	A
S2A_752954170	2A	105.04	A	B	-	A	A	B	-	A	B	B	A	A	B	B	A	-	-	B	B	A	B	A	-	-	B	A	B	B	B	B	-	A	B	A	-	B	B	B	-	B	A	A	-	-	-	B	B
S2A_752892864	2A	105.764	A	B	-	A	-	B	A	A	B	B	A	A	B	B	-	A	B	B	B	A	B	-	B	A	B	A	B	-	B	B	B	-	B	-	B	B	-	B	A	B	-	A	-	B	A	-	B
S2A_754328465	2A	108.994	A	B	B	-	A	B	A	-	-	-	A	A	B	B	A	-	B	B	B	A	B	A	B	A	B	A	-	-	B	-	-	-	B	-	-	B	B	B	-	B	A	A	-	B	A	B	B
S2A_753825941	2A	113.723	A	B	B	-	A	-	-	-	B	B	A	A	A	B	A	-	B	B	B	-	B	A	B	-	B	A	B	B	-	B	-	-	B	A	-	B	B	A	A	B	A	-	A	B	-	-	A
S2A_754463132	2A	115.336	-	B	B	A	-	-	-	A	B	B	A	-	-	B	A	A	-	B	B	-	B	-	B	A	B	A	-	-	B	-	-	-	B	A	A	B	B	A	-	B	A	A	-	B	-	-	A
S2A_758067780	2A	118.116	-	B	-	A	A	-	A	A	B	-	-	A	B	-	A	A	B	B	B	-	B	A	A	-	B	A	B	-	B	B	B	A	-	A	A	-	B	A	A	B	-	A	A	B	-	-	A
S2A_759137424	2A	120.039	-	B	B	A	-	A	-	-	B	B	-	-	B	B	-	-	B	B	-	A	B	A	A	-	-	A	B	-	B	B	-	A	B	A	A	B	-	-	-	B	-	A	-	B	-	B	-
S2A_760432749	2A	122.167	-	-	B	-	A	A	-	A	B	B	B	-	-	-	A	A	-	B	B	-	B	A	-	-	A	A	B	B	B	B	-	-	B	A	A	-	B	A	A	B	A	A	-	-	A	B	B
S2A_771529582	2A	126.94	-	-	B	-	A	A	A	A	-	-	-	A	-	B	A	-	B	A	B	A	B	B	A	A	A	A	B	-	B	-	-	A	B	-	-	-	-	-	A	B	A	A	A	B	-	B	-
S2A_771022066	2A	128.027	B	B	B	B	A	A	-	-	A	-	-	-	B	B	A	A	B	-	-	A	-	B	A	-	A	A	B	-	-	B	-	-	B	A	A	-	B	A	A	B	-	A	-	B	B	B	-
S2A_772500480	2A	130.756	B	B	-	-	A	A	-	A	-	-	B	A	A	-	A	-	-	A	B	A	B	-	A	-	A	A	B	-	-	B	B	-	-	B	A	-	B	A	-	-	-	A	A	-	-	B	-
S2A_772461958	2A	132.396	-	A	-	B	A	A	B	-	-	-	B	A	-	-	A	A	B	A	B	A	B	B	A	A	A	-	-	A	B	-	-	B	B	B	A	B	B	A	A	B	A	A	-	B	-	B	-
S2A_775312073	2A	134.091	B	-	A	B	-	-	-	-	A	A	B	-	-	B	-	-	B	A	B	-	-	B	-	A	A	A	B	A	-	-	-	B	B	-	-	B	-	A	A	-	A	A	-	B	-	-	B
S2A_775319223	2A	134.953	-	B	A	B	A	A	B	-	-	A	B	B	-	B	-	-	B	A	B	A	B	B	B	A	A	A	B	A	B	B	B	B	-	B	A	B	A	A	A	-	-	-	-	B	-	B	-
S2A_798130999	2A	146.349	B	B	A	B	B	A	A	A	A	A	B	B	-	B	A	B	B	A	B	A	B	B	-	-	-	A	A	A	-	B	-	B	B	B	-	A	A	-	-	B	-	A	-	B	B	B	A
S2A_799536490	2A	146.99	B	B	-	B	B	-	A	-	-	A	-	B	A	B	A	-	B	-	B	-	B	B	B	A	B	A	A	A	-	B	A	B	B	-	-	A	A	A	A	B	A	A	-	B	B	B	-
S2A_797327930	2A	147.648	B	B	A	B	B	-	A	-	A	A	A	B	-	B	-	B	B	A	B	-	B	B	B	-	B	A	A	A	A	B	-	-	B	B	-	-	-	A	-	B	-	A	A	B	B	B	-
S2A_816853106	2A	148.574	B	-	A	B	-	-	-	-	A	A	-	-	A	B	A	B	B	A	B	-	-	B	B	-	B	-	A	A	-	-	-	-	B	-	A	A	A	A	A	B	-	-	-	-	-	B	A
S2B_7639040	2B	0	B	B	B	B	B	B	-	A	A	A	-	A	-	B	-	B	B	B	A	-	B	A	B	B	-	B	B	A	-	A	-	-	B	A	B	A	A	B	A	-	B	A	A	-	-	B	A
S2B_9188955	2B	1.31599	B	B	B	B	B	B	-	A	A	A	B	A	A	B	A	B	B	B	A	A	B	A	B	B	B	B	B	A	A	A	-	B	B	A	B	A	A	B	A	A	B	A	A	A	B	B	A
S2B_11657519	2B	2.83145	B	B	-	-	B	B	A	-	A	A	B	A	-	B	-	B	B	-	A	-	B	A	B	B	B	B	-	A	A	A	-	B	B	A	B	A	A	B	A	A	B	A	A	A	-	B	A
S2B_12206990	2B	5.65076	B	B	B	-	B	B	B	B	A	A	B	-	A	B	A	B	-	-	A	A	B	A	-	-	B	B	B	A	A	A	-	-	-	A	-	A	A	B	-	-	B	A	-	-	B	B	A
S2B_15403328	2B	8.55193	-	B	-	A	-	-	-	B	A	A	B	A	-	B	B	B	-	B	-	-	B	A	B	A	B	B	B	A	A	B	-	-	B	A	B	A	-	-	A	A	B	A	A	A	B	-	-
S2B_17043355	2B	10.0905	B	-	B	-	B	B	A	A	A	A	B	-	A	-	A	-	B	B	-	A	B	-	-	A	-	-	B	A	A	B	-	-	B	A	B	A	-	-	A	A	B	A	-	-	B	B	-
S2B_24687921	2B	13.6039	B	-	B	-	B	B	A	A	A	A	B	A	-	B	-	B	B	B	A	A	B	-	-	A	B	B	B	A	-	-	-	B	A	A	B	A	A	B	A	A	-	A	-	-	-	B	A
S2B_27918324	2B	22.1941	B	B	B	-	-	B	-	-	-	A	B	-	A	A	-	A	B	-	A	-	-	-	B	-	B	B	B	A	B	B	-	-	A	A	-	A	-	B	A	A	B	-	-	-	B	-	-
S2B_32583996	2B	27.0846	-	B	A	-	-	B	-	-	A	A	B	-	A	A	-	-	-	B	A	-	B	-	B	-	-	B	B	A	-	B	-	-	A	A	-	-	-	B	B	A	-	B	-	-	B	B	B
S2B_47661907	2B	35.1029	-	B	A	-	-	B	-	-	-	-	B	A	-	A	B	A	-	B	A	-	A	A	B	B	B	B	-	-	B	B	-	B	-	-	B	A	B	-	B	A	A	-	A	-	-	A	B
S2B_49879635	2B	38.2306	B	B	A	A	A	-	-	B	-	A	B	-	B	-	-	-	-	-	-	-	-	A	B	-	B	B	-	A	B	B	-	B	B	A	B	B	-	A	-	A	-	B	A	A	A	-	-
S2B_81954788	2B	43.8062	-	-	A	B	A	B	-	-	B	A	B	A	-	-	A	-	B	B	-	-	-	-	B	B	-	B	A	A	-	-	A	-	-	A	B	-	-	A	B	A	A	B	-	A	A	A	A
S2B_87415046	2B	45.6246	-	A	-	-	A	B	-	-	B	A	B	A	A	A	-	-	B	-	A	B	-	-	-	B	-	B	-	-	-	B	-	-	B	A	-	-	-	A	B	-	A	B	A	-	A	A	A
S2B_89878686	2B	49.799	A	-	-	B	-	-	-	-	-	A	B	A	A	A	-	B	-	-	A	-	A	B	B	B	-	B	A	A	B	-	A	-	-	A	-	B	B	A	-	-	A	-	-	-	-	A	A
S2B_112109879	2B	52.5281	A	A	A	-	A	B	B	A	B	A	-	A	A	A	-	-	B	B	A	B	A	B	-	B	B	B	A	-	B	A	-	B	A	A	B	B	B	A	B	A	A	B	A	A	-	A	-
S2B_109517667	2B	55.4293	B	-	A	B	A	B	B	A	-	A	B	-	B	A	A	B	B	B	A	-	A	B	-	-	-	B	A	A	-	A	A	-	-	A	B	B	B	A	B	A	-	B	-	A	A	A	B
S2B_116781744	2B	58.5093	B	A	A	B	A	B	B	A	B	-	A	A	A	A	-	-	B	-	A	B	A	B	-	B	B	B	A	A	-	A	-	A	-	-	-	B	-	-	B	A	A	B	A	A	A	-	A
S2B_146630020	2B	62.1381	B	A	-	B	-	B	B	A	B	A	A	A	A	A	B	-	B	-	A	-	A	B	B	A	B	B	A	A	B	A	A	-	A	A	B	B	-	A	-	A	A	-	-	-	A	A	-
S2B_163515526	2B	62.8733	-	A	-	-	A	B	-	A	B	-	-	A	-	B	B	-	-	B	A	-	A	B	B	A	B	B	A	-	B	-	-	B	-	-	B	B	A	A	B	A	A	B	-	A	A	A	-
S2B_170681261	2B	65.3336	A	A	-	B	-	B	-	A	B	A	A	A	-	B	A	B	B	B	A	-	A	B	B	-	B	B	-	A	B	A	-	B	A	A	-	A	A	A	-	A	-	-	-	-	A	A	-
S2B_191833645	2B	67.0004	-	A	A	B	A	B	-	A	B	A	A	-	-	B	A	B	B	B	A	B	A	B	B	A	B	-	A	A	B	A	-	B	A	-	B	A	-	A	-	A	A	B	-	A	-	-	-
S2B_193174692	2B	68.6134	-	-	A	B	-	B	B	-	-	A	A	-	-	B	A	B	-	A	A	B	A	-	B	A	B	-	A	-	-	A	A	B	A	-	B	A	-	-	B	A	A	B	-	-	A	A	B
S2B_179970346	2B	70.0628	-	A	A	-	A	B	B	A	B	A	A	A	A	B	A	-	-	B	A	-	A	B	B	A	B	B	-	-	B	A	A	B	-	A	B	A	A	-	B	-	A	B	A	-	A	-	-
S2B_211751386	2B	71.3449	A	A	A	B	A	B	B	-	-	A	A	A	A	B	A	B	B	B	A	-	A	B	B	-	B	B	A	-	B	A	-	-	A	A	B	A	-	A	B	-	A	B	-	-	A	A	B
S2B_199398185	2B	71.9777	A	-	A	-	A	B	B	A	B	A	B	A	-	B	-	B	-	B	A	B	A	B	B	A	B	B	A	-	B	A	A	-	A	-	B	A	A	-	B	A	A	B	-	-	A	A	B
S2B_238522735	2B	74.7971	A	-	-	B	A	B	B	A	B	A	-	A	-	B	-	B	B	B	A	-	A	B	-	-	B	B	A	A	B	-	-	-	-	-	B	A	A	A	-	A	A	B	-	A	-	A	B
S2B_239548597	2B	75.4726	A	A	A	-	A	B	B	-	B	A	A	A	A	B	A	B	B	B	A	-	A	B	B	A	B	B	A	A	-	A	A	B	A	-	-	A	A	A	B	-	-	B	-	-	A	-	B
S2B_420056175	2B	77.4214	A	A	A	B	A	B	B	-	B	-	A	A	-	B	-	B	B	B	A	B	A	-	B	A	B	B	A	A	B	A	A	-	A	-	-	-	A	A	B	A	A	B	A	A	A	A	B
S2B_439311413	2B	78.6714	A	-	A	B	-	B	B	A	-	A	-	A	-	B	A	B	B	B	A	B	-	B	-	-	B	B	-	A	B	A	-	-	A	A	B	A	A	A	B	A	A	B	A	A	A	A	A
S2B_477568420	2B	80.9112	A	A	-	B	A	-	B	-	B	A	A	A	A	B	A	B	B	B	-	-	A	B	B	-	-	B	A	A	B	A	-	-	A	A	-	-	A	-	B	A	-	-	A	A	-	-	-
S2B_549942332	2B	83.4446	A	A	A	-	-	B	-	A	-	B	A	A	A	B	A	B	B	B	B	B	A	B	B	B	-	-	A	A	B	A	A	-	A	A	B	A	-	A	B	A	A	-	A	A	A	A	B
S2B_558517133	2B	84.202	A	A	-	-	A	-	B	A	B	B	-	-	-	B	-	-	B	-	B	B	-	B	B	B	B	B	A	A	-	A	-	B	A	A	B	A	-	A	-	A	-	B	-	A	-	-	-
S2B_572436171	2B	85.8151	A	-	-	B	-	B	B	-	B	B	A	A	A	B	A	B	-	-	B	-	A	B	B	B	A	B	-	-	B	A	-	B	A	A	B	-	-	A	B	A	A	B	-	A	B	A	B
S2B_576140348	2B	88.3589	A	-	A	-	A	B	-	-	B	B	-	-	A	B	A	B	-	A	B	-	A	-	B	B	B	-	-	A	-	A	-	-	A	-	B	A	A	A	B	A	A	B	-	A	B	A	B
S2B_635861612	2B	92.3658	-	-	A	-	A	B	B	-	A	B	-	-	A	B	A	-	B	A	B	B	A	B	B	B	B	B	A	A	B	-	-	-	A	A	-	A	-	A	B	A	A	B	A	A	B	A	-
S2B_650874980	2B	93.8584	-	-	A	B	A	B	B	A	A	-	A	-	A	B	A	B	B	A	B	B	-	B	B	B	-	-	A	-	-	A	-	-	A	A	A	A	-	A	B	-	A	-	A	A	B	A	B
S2B_654411182	2B	95.6443	A	A	-	-	B	-	-	-	A	-	A	A	A	B	-	B	B	A	-	B	A	B	-	-	B	B	-	A	B	A	-	-	-	A	A	-	A	A	B	-	-	B	-	-	-	A	B
S2B_677328511	2B	96.3905	A	A	A	B	B	B	B	A	A	-	A	-	A	B	A	B	B	A	B	-	A	-	-	B	A	B	A	A	B	A	A	-	A	A	A	A	A	-	B	A	A	B	-	A	B	-	B
S2B_679076866	2B	98.5342	A	-	A	-	B	-	B	-	-	-	A	-	-	-	-	-	-	A	B	B	-	A	-	B	B	-	A	A	B	A	A	-	-	A	A	A	A	-	B	A	-	B	A	A	B	A	B
S2B_682252435	2B	100.575	A	A	A	B	B	B	B	-	A	B	A	A	A	B	A	B	-	-	-	B	A	A	B	B	A	-	-	A	B	A	A	B	A	A	A	A	A	A	B	-	A	B	-	-	B	-	-
S2B_700511081	2B	101.575	A	A	A	-	-	B	-	-	-	B	A	A	A	B	A	B	B	-	B	-	A	-	-	B	-	B	A	A	-	-	-	-	A	-	-	-	-	A	B	A	A	-	-	-	B	A	B
S2B_712940863	2B	102.408	A	A	A	B	B	B	B	-	A	B	A	A	A	B	-	B	-	A	B	-	A	A	B	B	A	B	-	-	-	A	A	-	A	-	A	A	A	A	B	A	A	B	A	-	B	A	B
S2B_720282199	2B	103.837	A	-	A	-	B	B	B	-	A	B	A	-	-	B	A	B	B	-	B	-	A	A	B	-	B	B	A	A	B	A	A	-	A	-	-	-	A	A	-	A	A	B	-	-	B	A	B
S2B_736209898	2B	106.077	A	A	A	-	B	B	B	-	A	B	A	-	-	-	A	B	B	A	-	B	A	A	B	B	B	B	A	A	B	A	A	B	A	A	A	A	-	A	-	-	A	-	A	-	B	A	B
S2B_726788954	2B	107.664	A	A	A	B	B	-	-	-	A	B	A	A	-	B	A	B	B	-	B	-	A	A	B	-	-	B	-	A	-	-	-	-	A	A	A	A	A	A	B	A	A	B	-	A	B	A	B
S2B_732341645	2B	108.458	-	A	A	B	B	B	-	A	A	B	-	A	-	-	A	B	B	-	B	B	A	A	-	B	-	B	A	A	B	A	A	-	A	-	-	A	A	A	-	A	A	B	A	A	B	A	B
S2B_741913553	2B	110.458	-	-	A	-	B	-	B	A	-	-	A	A	-	-	-	B	-	-	-	B	A	A	-	-	-	B	B	A	B	-	-	-	-	-	B	-	A	-	B	A	A	-	-	-	B	-	B
S2B_740320129	2B	112.897	A	A	A	B	B	B	-	A	A	-	A	-	A	-	A	-	B	A	B	-	A	A	-	B	A	-	B	A	-	A	A	B	A	A	A	A	A	A	-	A	A	B	A	A	-	A	-
S2B_748603055	2B	114.784	-	A	A	-	B	B	B	-	A	-	A	A	-	B	-	B	-	A	B	-	A	A	B	B	-	B	A	-	B	-	A	-	A	A	-	-	-	A	-	A	A	B	A	-	B	-	-
S2B_756368423	2B	116.508	-	A	A	-	B	B	-	A	A	B	A	A	A	B	-	-	B	A	-	B	-	A	B	-	B	B	A	A	B	-	A	B	A	A	-	A	-	A	B	A	A	-	A	-	B	-	-
S2B_758339577	2B	117.255	-	A	-	B	B	B	B	-	A	-	A	A	-	A	A	B	-	A	B	B	A	-	-	B	-	B	A	A	-	A	-	-	A	-	-	A	A	A	B	-	A	B	A	-	B	A	-
S2B_760917501	2B	119.798	A	-	A	B	B	B	B	-	A	B	A	A	A	A	-	-	B	A	B	-	A	A	-	-	-	B	A	-	-	A	-	-	A	A	B	A	B	A	-	A	A	-	A	-	B	-	-
S2B_771885417	2B	120.862	A	B	B	B	B	B	-	-	-	-	A	-	A	A	-	B	-	-	B	-	-	A	B	-	A	-	A	-	B	A	A	-	A	-	-	A	B	-	B	-	-	B	-	A	B	A	A
S2B_781727973	2B	131.837	-	B	-	B	B	-	B	-	B	-	A	-	A	A	A	B	-	A	-	B	-	-	B	-	A	A	-	-	-	-	A	-	-	A	A	-	B	-	A	B	A	A	-	-	-	-	-
S2B_791406866	2B	137.814	-	B	-	B	-	B	B	-	B	B	A	-	A	A	A	-	A	A	-	-	A	A	B	-	A	-	A	A	B	A	-	-	A	-	A	A	B	B	A	B	A	A	-	-	B	-	A
S2B_792995765	2B	143.651	B	-	A	B	B	B	B	-	B	B	A	A	A	A	A	-	-	A	B	-	B	A	B	-	-	-	-	-	B	-	-	-	A	A	-	-	-	B	A	B	-	-	-	-	B	B	A
S2B_792995679	2B	144.613	B	B	-	-	-	B	-	A	-	B	-	-	A	A	A	B	A	A	B	-	B	A	-	-	-	-	A	A	B	A	-	B	A	-	A	A	-	B	A	-	A	-	-	-	B	B	-
S2B_802362654	2B	149.342	B	B	-	B	B	-	B	-	-	-	-	-	-	A	A	-	A	A	B	-	B	B	B	-	-	A	A	A	B	A	-	-	A	-	A	A	-	B	-	B	A	A	B	-	-	B	A
S2R_11588042	2R	0	-	B	-	-	A	-	B	-	-	B	A	B	-	-	-	A	-	B	A	-	-	A	B	B	B	B	B	B	B	-	-	B	B	B	A	A	B	B	B	A	B	A	-	-	B	B	-
S2R_19371122	2R	4.89054	A	-	A	-	-	-	-	B	A	-	-	-	-	-	B	A	A	B	A	B	A	A	B	B	-	-	B	A	B	B	A	-	B	-	A	-	-	B	-	-	B	A	-	-	B	B	-
S2R_31057980	2R	7.06475	A	B	-	A	A	-	B	-	A	-	-	B	-	-	-	A	A	B	A	-	-	A	B	B	B	B	B	-	-	-	-	B	B	A	-	-	B	B	-	-	B	A	B	B	B	-	-
S2R_32036834	2R	8.25474	A	B	A	-	A	-	-	-	-	A	A	B	-	-	B	A	-	B	-	-	A	A	-	B	B	B	B	-	-	B	-	B	-	A	-	A	-	B	B	-	B	-	-	B	-	B	-
S2R_39131211	2R	18.9328	-	B	B	A	B	-	B	-	B	A	B	-	-	-	-	A	A	-	A	B	A	A	-	B	B	-	-	B	B	B	-	B	B	-	-	A	B	-	B	-	B	A	A	-	B	B	-
S2R_45644735	2R	21.1553	-	B	B	-	B	-	-	-	B	-	B	B	B	-	B	-	-	B	-	-	-	A	-	-	A	B	B	-	B	B	-	-	B	-	-	A	B	B	B	A	B	A	A	B	B	B	-
S2R_48315326	2R	22.1967	B	B	B	B	B	-	A	-	-	A	B	-	-	-	B	A	A	B	A	-	A	A	A	B	A	-	B	B	B	B	A	-	-	B	B	A	-	B	-	-	B	A	A	B	B	-	-
S2R_64391499	2R	31.2919	B	B	B	B	-	-	-	-	A	A	B	A	B	-	B	-	-	A	A	B	B	A	-	B	B	B	B	B	B	B	A	-	B	B	B	A	B	B	-	A	-	-	-	B	A	-	-
S2R_82538823	2R	35.3809	B	B	-	B	B	-	A	-	-	-	B	-	-	-	B	B	A	A	A	B	-	A	-	B	A	B	B	B	B	-	-	-	B	-	B	-	-	-	B	-	B	A	-	-	-	A	-
S2R_124255432	2R	37.0759	B	B	B	-	B	-	A	-	A	-	-	A	B	-	-	B	A	A	-	-	A	A	A	-	A	-	B	A	B	A	B	-	B	B	B	-	B	B	B	A	B	-	A	-	A	-	-
S2R_501408211	2R	37.9232	B	B	-	B	B	-	A	B	-	A	-	-	B	-	B	-	A	-	B	A	A	A	A	-	A	B	-	A	-	-	-	-	-	-	B	A	B	B	B	A	B	A	-	-	A	A	-
S2R_696678014	2R	38.6807	B	-	B	-	-	-	A	B	A	A	B	A	-	-	B	B	A	A	B	A	A	A	A	B	A	B	-	-	B	A	-	B	B	B	B	A	-	B	B	-	B	A	A	-	A	A	-
S2R_171180368	2R	40.0892	-	B	B	B	B	-	A	B	A	-	B	-	B	-	B	B	A	A	A	A	-	A	A	B	-	B	B	-	B	A	B	-	B	B	B	A	B	B	-	A	B	A	A	-	A	A	-
S2R_962553202	2R	46.8585	-	-	B	B	-	-	-	-	A	A	B	A	B	-	B	-	A	-	A	-	A	-	-	-	A	B	-	B	B	A	-	B	B	-	-	-	-	B	-	A	B	A	A	-	-	A	-
S2R_962553844	2R	49.0327	A	-	B	B	-	-	A	-	-	A	-	-	B	-	B	B	-	-	A	-	-	-	-	B	-	B	-	B	-	A	B	B	-	-	B	-	-	B	-	A	B	-	-	A	A	-	-
S2R_968078020	2R	53.1216	A	B	-	B	-	-	A	-	-	A	A	-	-	-	-	B	A	A	A	B	-	A	-	B	-	-	B	-	B	A	B	-	B	-	-	-	-	B	B	A	B	-	-	-	A	A	-
S2R_972421633	2R	54.9737	A	-	-	B	B	-	A	-	-	-	A	A	B	-	B	B	-	A	-	B	A	-	B	-	A	B	B	B	-	A	-	B	B	-	B	-	-	B	B	A	-	A	B	-	-	A	-
S2R_970963969	2R	56.4663	A	B	B	B	-	-	A	-	A	A	A	A	-	-	B	B	A	A	A	-	A	A	B	B	A	B	B	B	B	A	-	B	B	B	B	A	B	B	B	A	B	A	-	A	A	-	-
S2R_984952818	2R	58.2522	-	-	B	-	B	-	A	-	A	A	A	-	A	-	B	-	A	-	A	B	-	A	-	B	A	B	B	B	-	-	-	-	B	-	B	-	B	-	-	A	B	A	-	-	-	A	-
S2R_983951837	2R	60.2932	A	B	-	B	B	-	A	-	-	A	A	B	A	-	B	A	A	-	A	-	A	A	B	B	-	B	B	-	-	A	-	-	B	-	B	-	B	-	B	A	B	A	A	-	A	A	-
S2R_984005353	2R	61.4292	A	-	B	B	-	-	-	-	-	-	-	B	A	-	-	A	-	A	-	B	-	-	B	B	-	B	-	B	B	A	-	B	B	B	B	-	B	B	B	-	-	A	-	-	A	A	-
S2R_977974980	2R	63.2812	-	B	B	B	B	-	A	-	A	A	A	B	-	-	B	A	A	-	A	B	A	A	-	B	A	B	-	B	B	A	B	-	B	-	B	-	-	B	B	A	B	A	-	-	-	A	-
S2R_977936534	2R	65.59	A	-	B	-	B	-	A	B	A	A	-	-	-	-	-	-	-	-	A	-	A	A	B	B	B	-	-	B	-	A	-	B	B	-	-	-	-	B	B	A	B	A	-	-	A	-	-
S2R_987906057	2R	70.1456	-	B	-	B	-	-	A	B	-	A	-	B	-	-	B	A	-	A	A	B	A	B	B	-	-	B	B	B	B	-	-	-	B	-	-	B	B	B	-	A	B	A	-	-	A	A	-
S2R_975911403	2R	71.3356	B	B	-	-	B	-	A	B	A	A	A	B	-	-	-	-	A	A	A	B	A	-	-	A	-	B	B	-	B	A	-	-	B	-	-	B	-	-	-	A	B	A	-	-	-	-	-
S2R_976947956	2R	72.2968	B	B	-	-	-	-	A	-	A	A	A	-	A	-	-	A	A	A	A	B	A	B	-	A	A	B	-	-	B	A	B	-	-	-	B	-	-	B	-	A	B	A	B	-	A	A	-
S2R_993975674	2R	73.1164	B	B	-	B	B	-	A	-	A	A	-	-	-	-	B	A	-	-	A	B	A	B	-	A	-	B	B	B	B	A	-	-	B	B	-	B	B	-	A	A	B	-	-	B	-	A	-
S2R_995560991	2R	75.0774	B	B	B	-	B	-	A	-	A	-	-	-	B	-	-	A	A	-	A	-	A	-	B	-	A	B	-	B	-	-	A	B	B	B	B	B	-	B	A	A	B	-	-	B	B	-	-
S2R_1004539737	2R	77.0006	-	-	B	B	-	-	-	B	-	A	A	B	B	-	-	A	A	A	A	B	-	B	B	B	A	A	-	-	B	A	A	-	B	-	B	-	-	-	A	A	B	A	-	-	B	A	-
S2R_1003451025	2R	77.7942	-	B	B	B	-	-	-	B	A	A	A	B	-	-	-	A	A	A	A	-	A	B	-	B	A	A	B	B	-	-	-	B	B	-	B	-	-	B	A	A	B	-	B	-	B	A	-
S2R_1005521181	2R	80.6263	-	-	B	B	-	-	A	-	A	A	-	B	-	-	B	A	A	-	-	-	A	-	B	A	A	A	B	B	B	-	-	-	B	-	B	A	B	-	-	A	-	A	-	-	-	A	-
S3A_3254866	3A	0	B	A	-	-	-	B	A	A	B	-	-	-	B	-	-	B	-	B	A	B	A	A	-	A	-	-	A	B	A	-	-	A	B	-	B	-	B	-	A	B	-	A	B	A	-	-	-
S3A_2921377	3A	0.999717	B	A	-	A	B	-	A	-	-	-	A	B	B	-	-	B	B	A	A	-	A	A	A	A	-	B	A	-	A	A	A	-	B	B	-	B	B	-	A	B	-	A	B	-	-	B	A
S3A_2561577	3A	1.86161	B	A	A	A	B	B	A	-	B	-	A	-	B	A	B	-	B	B	-	B	A	A	A	A	B	B	-	-	A	A	A	-	B	B	B	B	-	B	A	B	B	-	-	A	A	-	A
S3A_2559521	3A	2.64272	B	A	A	A	B	-	A	A	-	A	A	B	B	A	B	-	-	-	A	B	-	A	A	B	B	B	A	-	-	A	A	-	-	-	B	B	-	-	-	B	B	A	-	-	A	-	-
S3A_5723480	3A	4.56601	-	-	-	-	-	B	A	A	-	-	A	B	-	-	-	B	B	-	A	B	B	-	A	A	-	B	A	-	-	A	-	-	B	-	-	B	-	B	A	B	B	-	-	-	A	A	-
S3A_5737127	3A	5.81545	A	-	-	A	B	B	A	A	B	A	-	B	-	A	B	B	-	-	-	B	B	A	A	A	B	-	A	B	-	A	-	-	-	B	-	B	-	-	-	B	B	A	-	A	-	B	-
S3A_7013810	3A	6.74115	A	A	A	A	B	B	A	A	B	-	A	B	-	A	B	-	A	-	A	-	-	A	A	A	-	B	A	B	A	A	A	-	-	B	B	B	B	-	A	B	B	A	-	A	A	B	A
S3A_9630355	3A	10.594	B	-	-	A	-	B	-	-	-	A	A	B	B	A	B	-	A	-	A	-	B	-	A	-	B	B	A	-	A	-	A	A	-	-	B	-	B	B	A	B	B	A	B	A	B	B	-
S3A_10570630	3A	13.7883	-	A	A	-	B	B	-	-	-	A	B	-	B	A	B	-	-	B	A	-	-	A	A	A	-	B	A	B	A	A	-	A	A	B	B	B	B	B	-	B	B	A	-	A	B	-	A
S3A_13440990	3A	16.6076	A	A	A	A	B	B	B	A	B	A	B	B	-	A	A	B	A	B	A	A	-	A	A	A	B	B	A	B	A	A	-	-	A	B	B	B	B	B	A	B	B	A	B	A	B	-	A
S3A_16219582	3A	18.2934	A	A	-	A	B	-	B	-	B	-	B	B	-	A	B	B	A	B	A	-	B	A	A	A	B	-	A	B	A	A	-	B	-	B	B	-	B	B	A	B	B	A	B	A	B	A	A
S3A_19580750	3A	21.935	-	A	A	-	B	B	B	A	-	A	-	B	B	A	A	B	A	-	B	A	B	A	A	-	B	-	-	B	-	A	A	-	-	-	B	B	B	B	-	-	B	A	-	A	-	B	-
S3A_19894448	3A	24.7146	B	A	A	-	B	-	-	-	-	A	-	B	B	-	-	B	A	A	-	A	B	B	A	A	B	-	-	B	A	A	-	B	A	B	-	B	B	B	-	B	-	-	B	-	B	A	-
S3A_21877708	3A	28.0512	-	A	-	-	B	B	B	-	-	-	B	-	B	A	-	-	-	A	-	-	-	B	A	A	-	B	A	-	A	A	-	B	A	B	-	B	-	B	A	-	B	-	-	A	B	-	A
S3A_23060591	3A	30.2737	-	-	-	-	B	B	B	-	B	A	B	B	-	A	B	B	-	A	-	A	A	B	A	-	B	B	A	B	-	A	B	B	A	B	A	-	B	B	A	A	-	A	-	A	-	A	-
S3A_23080504	3A	32.2347	-	-	-	A	-	B	B	A	-	A	-	B	-	-	-	B	A	-	-	-	A	B	A	A	B	B	A	-	-	A	B	-	A	-	-	-	-	-	B	A	A	A	-	-	B	-	A
S3A_23245887	3A	37.8104	B	A	A	-	-	B	B	A	B	A	B	A	-	-	-	-	A	A	-	-	-	-	-	A	A	B	A	-	A	A	-	B	A	-	-	B	-	B	B	A	A	A	-	-	-	A	-
S3A_23376356	3A	43.7875	B	A	-	A	B	B	B	-	B	-	B	-	B	A	-	-	A	A	A	A	A	B	A	A	-	B	A	-	A	-	-	B	A	B	A	B	B	-	B	-	-	A	-	A	A	-	-
S3A_24452394	3A	44.9235	-	-	A	A	B	B	B	-	B	A	-	-	-	-	B	-	A	A	A	-	A	-	A	A	A	B	A	-	-	-	B	B	A	B	A	B	-	-	-	-	-	A	-	-	A	-	B
S3A_24781417	3A	49.9381	B	A	-	-	B	B	B	A	B	A	B	B	-	A	B	-	A	A	A	-	A	B	A	A	B	B	A	B	-	-	-	-	A	B	A	B	B	-	B	-	A	B	B	-	-	A	-
S3A_63259317	3A	62.4527	B	A	A	B	B	B	B	B	A	-	-	A	-	A	B	B	-	A	A	-	A	-	A	A	B	B	A	-	A	-	B	-	-	B	B	B	-	B	A	A	A	-	-	A	-	-	-
S3A_68952749	3A	64.2072	-	A	-	B	A	-	B	B	-	B	-	A	B	A	-	B	A	A	-	A	-	B	A	A	B	B	A	B	A	A	-	A	A	-	B	B	B	B	A	A	-	B	B	-	A	B	-
S3A_66817051	3A	65.0008	-	-	-	-	A	B	B	B	A	-	A	A	B	-	B	-	A	-	A	-	A	B	A	-	-	B	A	-	A	A	-	A	A	-	-	-	-	B	A	A	-	B	-	A	-	-	-
S3A_42050513	3A	68.0808	B	-	-	B	-	B	-	B	A	B	-	A	B	A	B	B	A	A	A	-	A	-	A	-	B	-	A	B	A	A	B	A	A	B	-	-	-	B	A	A	A	-	B	A	A	B	-
S3A_53343618	3A	69.4698	-	A	A	B	B	B	B	B	-	B	A	-	B	A	B	B	A	-	A	A	A	B	A	-	B	B	A	B	A	-	B	-	-	B	-	B	B	B	-	A	A	B	-	A	B	B	-
S3A_50672660	3A	70.3171	B	-	-	-	B	B	B	-	A	B	A	A	-	-	B	B	-	A	A	A	A	B	A	A	-	B	A	-	-	-	B	A	-	B	B	B	B	B	A	-	-	-	-	A	A	-	-
S3A_54193872	3A	71.1106	-	A	-	-	B	B	B	-	A	B	-	A	B	-	-	B	A	A	-	A	A	B	A	-	B	B	A	B	-	A	-	-	A	B	B	B	B	-	A	A	-	-	B	A	-	B	B
S3A_493983062	3A	73.4555	B	A	A	B	B	B	B	B	A	B	-	A	B	A	B	B	A	-	A	-	-	B	A	A	-	B	A	B	A	A	B	A	A	-	-	B	-	A	-	A	A	B	-	-	A	B	A
S3A_493597513	3A	74.8841	B	A	A	-	B	-	B	B	A	B	-	A	B	A	B	B	A	A	A	A	A	B	A	A	B	B	-	B	-	A	-	-	-	B	-	B	-	A	A	-	A	B	B	-	-	B	A
S3A_500092086	3A	76.2356	-	A	A	B	B	B	B	-	A	B	A	-	B	A	B	B	A	A	A	A	A	B	A	A	B	B	-	B	-	A	-	A	A	-	-	B	B	A	A	A	A	-	B	A	A	B	-
S3A_553344322	3A	77.8486	B	A	-	-	-	-	B	-	-	B	A	A	B	-	B	B	A	-	A	A	A	-	A	-	B	B	A	-	A	-	-	-	-	B	B	B	B	-	A	A	-	-	B	B	A	-	A
S3A_534115346	3A	79.5729	-	A	A	-	B	B	B	-	A	B	A	-	B	A	-	B	A	-	A	-	-	B	A	-	B	B	-	B	A	B	-	A	A	B	B	B	B	A	A	-	A	-	B	B	A	A	A
S3A_552494266	3A	81.0881	B	-	A	B	B	B	B	B	A	B	A	A	B	-	B	B	A	A	A	-	A	B	A	-	B	B	A	-	-	-	-	A	A	B	B	B	B	B	A	-	A	B	-	-	-	A	A
S3A_560835990	3A	83.5484	B	-	A	B	B	B	B	B	-	B	-	-	B	-	-	B	A	A	A	-	A	B	-	-	B	B	A	B	-	B	B	-	-	B	-	B	B	B	A	-	A	B	B	B	A	A	-
S3A_566005780	3A	85.4005	-	A	A	-	B	-	B	B	A	B	-	A	B	A	-	B	A	-	-	-	A	B	A	A	B	B	-	B	A	B	B	A	A	B	B	B	B	-	A	-	A	-	B	B	A	-	A
S3A_588535979	3A	87.7818	-	-	-	B	-	-	B	-	A	B	A	A	-	A	-	-	-	A	A	-	A	B	-	-	-	B	-	B	A	B	B	-	A	B	-	B	-	B	A	-	A	A	-	-	-	-	A
S3A_615973624	3A	91.1184	-	A	A	B	B	B	B	-	A	B	A	A	B	A	B	B	A	-	-	-	A	-	A	A	-	B	A	-	A	B	B	-	A	-	-	-	-	A	A	A	A	-	-	B	-	-	A
S3A_636388702	3A	95.2935	A	A	A	-	-	B	-	B	A	-	A	-	-	A	B	B	A	A	-	A	A	-	A	-	B	B	A	B	A	-	-	-	A	B	-	-	B	A	A	A	A	A	-	-	A	-	A
S3A_630308119	3A	97.5003	A	A	A	-	B	-	B	-	-	B	A	-	B	A	B	B	A	A	A	A	A	-	A	A	B	B	A	B	A	B	-	-	A	B	B	B	B	-	-	-	A	-	-	B	A	A	A
S3A_658258809	3A	102.162	-	A	A	B	-	-	B	-	A	B	-	B	-	-	-	-	-	-	-	-	A	-	A	A	-	B	A	B	B	-	-	A	-	-	-	-	B	A	-	A	-	-	A	B	-	A	-
S3A_658205830	3A	103.381	A	A	A	B	B	A	-	-	A	B	A	-	A	-	A	B	-	A	-	-	A	-	A	-	B	B	-	B	-	B	-	A	A	B	B	B	-	A	A	A	A	-	-	B	A	A	B
S3A_653615070	3A	105.946	A	A	-	-	-	-	-	-	-	B	-	A	A	A	-	B	-	A	A	-	-	-	A	A	-	-	-	B	-	-	-	-	-	B	B	-	-	A	A	-	-	A	-	-	-	A	B
S3A_656005911	3A	108.168	A	A	A	-	B	A	-	-	A	B	A	-	A	A	A	B	A	-	A	A	A	-	-	A	B	-	A	B	B	-	-	-	A	-	B	B	B	A	-	A	A	-	A	B	A	-	B
S3A_658258666	3A	109.112	A	-	A	-	B	A	-	-	-	B	-	-	A	-	-	B	A	A	-	-	A	B	A	-	-	B	-	B	-	-	B	-	A	-	B	B	-	A	A	A	A	A	A	-	A	-	B
S3A_673090236	3A	110.153	-	-	A	B	B	A	-	-	A	-	-	B	A	-	A	-	A	-	-	-	A	B	-	A	-	B	A	B	B	B	-	A	-	B	-	B	A	A	A	A	A	A	-	-	A	A	-
S3A_677612503	3A	111.096	A	B	A	B	B	A	B	-	-	B	A	A	A	-	A	B	A	A	B	-	A	-	A	A	B	B	-	B	-	-	A	-	-	B	-	B	-	A	A	A	A	A	A	B	A	-	-
S3A_685671864	3A	113.096	A	-	-	B	B	A	-	-	A	B	A	A	-	A	A	-	A	-	B	B	-	A	A	-	-	B	A	-	-	B	-	-	A	B	-	B	A	A	-	A	-	-	-	-	-	-	-
S3A_688546272	3A	114.096	A	-	A	B	B	-	B	-	A	B	A	A	A	-	A	B	A	A	B	-	A	A	-	-	-	-	A	A	B	-	A	A	A	B	A	B	A	A	-	-	-	A	-	B	A	B	B
S3A_692846140	3A	117.098	A	B	-	B	-	-	-	B	A	-	-	A	A	-	A	B	A	A	-	-	-	-	A	A	B	B	-	A	-	B	A	-	A	B	A	-	-	A	-	-	-	A	-	-	A	B	B
S3A_694660897	3A	121.919	-	B	A	-	-	A	-	-	A	B	B	A	-	B	A	-	A	A	B	-	A	-	A	A	B	-	A	A	B	-	-	A	B	-	B	B	-	A	B	A	A	A	-	B	A	-	B
S3A_696194455	3A	123.507	A	-	-	B	B	A	B	B	A	B	A	A	-	B	A	B	-	-	-	-	A	-	A	A	B	B	A	A	B	B	-	A	B	-	-	B	-	A	B	A	-	A	-	-	-	-	B
S3A_698618908	3A	124.264	A	-	A	B	-	A	-	-	A	B	-	A	A	B	A	B	A	A	B	-	A	A	A	-	-	B	-	A	B	B	-	-	B	-	-	B	-	A	B	A	A	-	A	A	-	B	B
S3A_697618825	3A	125.058	A	B	A	B	B	A	B	B	A	B	B	A	A	B	A	-	A	-	-	-	A	-	-	A	A	-	-	-	B	B	A	-	B	B	A	B	A	A	B	A	-	A	-	-	A	B	B
S3A_693939130	3A	126.91	A	-	-	-	-	-	B	-	A	B	B	A	-	-	-	B	A	-	B	B	A	A	A	A	-	B	A	-	B	-	A	A	-	B	A	-	A	A	B	A	A	A	A	-	A	B	B
S3A_692550196	3A	127.871	A	B	A	B	B	-	B	-	-	B	-	A	-	-	A	-	A	A	-	B	A	A	A	A	-	-	A	A	-	B	-	A	B	B	-	-	-	A	A	A	A	-	-	A	A	B	-
S3A_693478425	3A	128.851	A	B	-	B	B	-	B	B	-	B	A	A	A	A	A	B	A	-	B	B	-	A	-	-	-	B	A	A	-	B	-	A	-	B	B	-	A	A	A	A	A	A	-	-	-	-	B
S3A_694054509	3A	130.979	A	B	-	B	B	A	-	B	A	-	A	-	A	-	A	B	-	-	-	-	A	A	A	A	A	-	A	A	-	B	-	A	B	B	A	-	A	A	-	-	-	-	A	A	A	B	B
S3A_692830439	3A	133.153	A	B	A	B	B	A	B	-	A	-	A	A	A	-	A	B	-	-	B	-	A	A	A	A	-	-	-	A	-	B	-	-	B	B	-	-	A	-	A	A	A	A	-	B	-	-	-
S3A_700336711	3A	135.281	-	B	-	-	B	A	-	-	A	-	A	-	A	B	A	B	A	A	B	-	-	A	A	-	-	B	-	-	-	B	-	A	B	-	A	-	A	A	B	A	A	A	-	B	A	B	B
S3A_702436384	3A	136.345	-	B	-	B	B	A	B	A	A	-	A	-	A	-	-	B	-	A	B	-	-	A	-	A	A	B	A	B	B	-	-	-	B	B	-	-	A	A	-	A	A	A	A	A	A	B	B
S3A_702777280	3A	137.455	A	B	A	-	B	A	B	-	A	-	A	A	A	-	B	B	A	A	-	-	-	A	A	-	-	-	-	-	-	B	-	-	B	B	-	B	-	A	B	-	A	A	A	-	A	B	-
S3A_703099072	3A	138.249	A	B	A	B	B	A	-	-	A	B	B	-	-	A	B	B	A	A	B	-	A	A	A	A	B	B	A	B	-	B	A	-	B	B	-	-	A	-	-	-	-	-	A	-	A	B	-
S3A_703488155	3A	140.003	A	B	A	-	B	A	B	A	A	B	B	A	A	-	-	-	-	-	B	B	-	A	A	-	A	-	A	-	B	B	A	-	B	A	B	-	A	A	-	A	A	A	-	-	-	B	B
S3A_703577204	3A	142.835	A	-	-	-	B	A	-	A	A	-	A	A	A	A	-	B	A	A	B	-	A	A	-	A	-	-	-	A	B	-	-	A	B	-	B	-	A	A	-	-	-	A	B	B	-	A	B
S3A_703882098	3A	145.963	A	B	-	B	B	A	B	-	A	B	-	A	-	-	B	-	A	A	B	-	A	A	-	-	A	B	-	A	B	B	-	-	B	-	B	B	A	A	-	-	A	A	B	A	A	B	B
S3A_710734825	3A	148.137	A	B	-	-	-	A	B	-	A	-	B	A	A	-	B	-	-	-	B	-	-	A	A	-	-	B	A	-	-	-	-	-	B	A	B	-	A	A	B	A	-	A	-	-	-	B	-
S3A_719274061	3A	152.693	-	B	A	A	-	-	-	-	A	B	B	-	A	A	B	B	A	-	-	-	A	A	-	-	B	B	A	A	A	B	-	-	B	-	A	-	-	A	B	B	B	B	-	A	-	-	A
S3A_719359730	3A	153.636	A	B	-	-	B	-	A	-	-	B	B	-	A	A	B	-	A	B	-	B	-	A	A	-	B	-	-	-	B	B	-	-	B	-	-	B	A	-	B	B	B	B	-	-	-	-	A
S3A_719957431	3A	154.469	A	B	-	A	B	A	B	-	A	-	B	A	A	A	B	-	A	B	B	-	-	A	A	A	B	B	A	A	-	B	-	A	B	A	-	-	A	A	B	B	B	B	-	-	A	-	A
S3A_719359640	3A	155.183	A	B	A	A	B	-	-	-	A	-	B	A	-	A	B	B	-	B	B	A	A	A	-	A	B	-	A	A	B	B	-	A	B	A	-	B	-	A	B	B	A	-	-	A	A	B	-
S3A_732297616	3A	159.111	A	-	A	-	-	A	A	-	A	-	B	A	-	-	B	-	-	-	B	-	A	A	A	A	-	-	B	A	-	B	-	-	B	-	A	B	A	A	B	-	-	B	-	-	A	-	A
S3A_733298439	3A	160.175	A	B	-	-	B	A	A	-	-	B	B	-	A	-	-	B	A	A	B	A	A	A	A	-	A	-	-	A	B	B	A	-	-	A	-	B	-	A	B	A	A	-	B	-	-	B	A
S3A_733254331	3A	161.084	A	-	-	A	-	-	A	-	A	B	B	-	A	-	-	B	A	A	B	-	A	A	-	-	A	B	B	A	B	-	-	A	-	-	-	-	A	A	-	A	A	A	-	B	A	-	-
S3A_733444450	3A	162.01	A	-	A	-	A	-	A	A	A	-	-	A	-	-	-	-	A	A	B	A	A	A	B	-	A	B	-	A	B	B	-	-	B	A	A	-	-	-	-	A	-	A	-	B	-	A	-
S3A_742716496	3A	166.925	A	-	-	A	A	A	-	-	-	-	B	-	A	B	A	B	A	A	B	A	A	A	-	-	A	-	A	-	B	B	B	-	B	-	-	B	A	A	B	-	A	A	-	-	A	-	A
S3A_742188143	3A	167.745	-	A	A	A	-	A	A	A	A	-	-	A	-	B	-	B	-	A	B	A	-	A	A	A	A	B	-	A	B	B	B	A	-	A	-	B	-	A	B	A	A	A	B	-	A	-	A
S3A_740110951	3A	168.362	A	A	A	A	A	A	A	A	-	A	B	A	A	B	-	B	-	-	B	A	-	-	-	A	A	B	A	A	B	B	-	A	B	A	-	B	-	-	B	-	A	A	B	A	-	A	-
S3A_743587143	3A	171.272	A	A	A	A	A	A	A	A	-	A	B	A	A	B	-	B	-	-	B	-	A	A	A	A	-	B	A	A	B	B	-	A	-	A	B	B	A	-	-	-	A	A	B	A	B	A	-
S3A_744801709	3A	174.173	-	A	-	A	-	A	A	-	A	A	-	A	A	B	A	B	-	-	B	-	-	A	-	A	A	-	A	A	B	B	-	-	-	-	-	B	A	A	B	A	-	A	B	A	B	-	A
S3A_746042408	3A	175.066	A	A	A	-	A	A	-	A	A	A	B	A	A	B	A	-	A	A	B	-	-	A	-	-	A	B	-	-	-	-	-	-	B	A	B	B	A	A	B	A	-	A	A	-	B	-	-
S3A_747983825	3A	176.884	-	-	A	A	-	A	A	-	A	A	B	A	-	B	A	B	-	A	-	-	-	A	A	-	-	-	A	A	B	A	-	A	B	A	B	B	A	A	-	-	-	A	A	-	B	A	A
S3A_749779755	3A	179.158	A	A	A	A	A	-	A	-	-	A	B	-	A	B	-	B	-	A	B	B	B	B	-	A	-	B	A	A	-	A	-	-	B	A	B	A	A	A	B	A	-	A	-	A	B	-	A
S3A_749762636	3A	180.566	A	A	A	A	-	-	A	A	A	A	B	A	-	B	A	B	A	-	B	-	B	B	-	-	-	-	A	A	B	A	-	A	B	A	B	B	-	A	B	A	A	A	A	A	B	A	A
S3A_755936523	3A	183.11	-	A	-	A	B	-	-	A	A	A	B	A	A	B	-	B	A	A	B	B	-	B	-	-	-	-	A	-	-	-	-	-	B	-	B	A	A	-	B	A	A	-	-	A	-	-	-
S3A_755229327	3A	183.904	-	-	-	A	-	-	A	A	A	A	B	A	A	B	-	B	-	A	B	-	B	B	-	-	A	B	A	A	B	B	-	B	B	-	B	A	-	A	B	A	-	-	-	A	A	A	A
S3B_6917826	3B	0	B	B	-	A	B	A	B	A	B	-	A	B	A	-	B	-	B	A	-	-	B	-	-	B	B	B	A	A	-	A	A	A	A	A	-	-	A	-	-	-	-	B	B	B	-	-	A
S3B_6949690	3B	0.735183	B	B	B	A	-	A	B	-	B	A	-	B	A	B	B	A	B	A	B	B	-	-	B	-	B	B	A	A	B	A	-	A	A	A	A	A	-	B	A	B	A	-	B	B	A	-	-
S3B_7552646	3B	2.25044	B	-	-	A	B	A	-	-	B	A	A	-	A	-	-	A	-	A	B	B	-	B	B	-	-	-	A	A	-	A	-	-	A	A	A	-	B	B	A	B	A	B	B	-	A	-	A
S3B_12038581	3B	3.88992	B	B	B	A	B	A	-	-	B	A	-	B	A	B	B	A	-	A	B	-	A	-	B	B	B	-	-	A	B	A	-	-	-	-	A	A	-	B	-	B	-	-	-	B	A	B	-
S3B_12387358	3B	4.68343	-	B	-	A	B	A	B	-	-	-	B	B	-	B	B	-	B	A	-	-	A	B	-	B	-	B	B	-	B	A	-	A	A	A	-	-	-	-	A	-	A	B	-	B	A	-	-
S3B_12638857	3B	9.23989	-	-	B	-	B	A	-	A	B	A	A	-	-	B	B	A	-	A	B	-	A	B	B	B	B	B	A	A	B	-	A	-	-	-	A	-	A	B	-	-	A	B	-	B	A	B	A
S3B_20121434	3B	21.1571	B	-	-	-	B	B	B	-	B	-	A	-	A	-	A	B	-	B	-	-	A	B	B	B	B	B	A	A	-	A	A	-	A	A	-	A	-	-	A	B	A	A	-	B	A	A	-
S3B_22070533	3B	23.5393	B	A	B	A	B	B	B	B	B	A	-	-	A	B	A	B	B	B	B	A	A	B	B	B	B	B	-	A	-	A	A	A	A	A	A	A	B	B	A	-	A	B	-	B	A	B	-
S3B_25105762	3B	28.0962	B	A	B	A	A	A	-	-	B	A	-	A	A	-	A	B	B	B	B	-	-	B	B	-	-	B	B	A	A	A	-	-	A	A	A	-	-	B	B	B	-	A	B	-	A	-	-
S3B_27201249	3B	34.377	B	-	-	-	A	A	B	-	B	A	A	-	A	-	A	B	B	B	B	A	B	B	B	-	B	B	B	A	-	-	-	-	A	-	-	A	B	B	B	B	A	A	-	-	A	A	A
S3B_28064375	3B	37.8904	-	B	-	A	-	B	B	-	B	A	-	A	A	-	-	B	B	B	B	-	-	B	B	B	-	B	B	B	A	-	-	A	B	A	A	A	-	B	-	B	A	-	B	B	-	A	-
S3B_29529352	3B	41.7427	B	B	A	-	A	B	B	-	B	B	-	A	A	-	A	B	-	B	-	-	B	-	B	B	B	B	B	-	A	B	-	-	B	-	A	-	B	B	A	-	B	A	-	B	-	A	A
S3B_29866296	3B	45.7496	-	B	B	A	A	-	B	-	-	B	-	A	B	B	-	B	-	B	B	-	B	B	B	B	B	-	B	-	A	B	-	A	B	-	A	A	-	B	-	-	B	-	-	B	A	-	-
S3B_29923499	3B	50.3051	-	B	-	A	-	B	-	-	B	B	-	A	A	-	A	B	A	-	B	A	-	-	B	B	-	B	-	B	-	-	A	-	-	-	-	A	B	B	-	B	A	-	-	-	A	A	A
S3B_31402941	3B	51.3917	B	-	-	A	-	-	-	-	-	B	B	A	A	-	-	B	A	-	B	-	-	-	B	-	B	-	B	B	A	-	A	-	-	A	A	-	-	B	A	B	A	A	-	B	A	-	-
S3B_36054249	3B	52.353	-	-	B	A	-	B	B	-	B	B	B	A	-	A	-	-	-	B	B	A	B	B	B	-	B	-	-	-	A	B	A	-	A	-	-	A	B	B	A	B	-	A	B	-	A	A	-
S3B_39373100	3B	53.8916	B	B	-	A	A	B	-	-	B	B	B	A	A	A	-	-	A	B	B	A	B	B	-	B	-	B	B	-	-	B	A	A	A	B	-	A	B	B	-	B	A	A	-	-	-	A	A
S3B_55709577	3B	57.121	-	-	-	A	A	-	-	B	B	B	-	A	A	A	A	B	B	-	B	A	B	B	-	B	B	B	B	-	A	B	B	-	A	B	A	A	-	-	A	-	A	-	-	B	-	A	-
S3B_53918651	3B	59.2647	-	A	A	A	A	B	B	-	-	B	-	A	-	A	A	B	B	B	-	-	-	B	-	B	B	B	B	B	B	B	-	-	A	B	A	A	-	B	A	B	-	A	B	B	A	A	A
S3B_63172957	3B	63.687	B	A	-	-	-	B	B	B	B	-	-	A	-	-	A	B	-	A	B	A	B	B	B	B	B	B	B	B	A	-	-	-	A	B	A	A	B	B	-	B	B	-	B	B	A	-	-
S3B_61860387	3B	64.5489	-	A	B	A	-	B	B	B	B	B	B	A	-	A	A	B	-	-	B	A	B	-	-	B	B	B	B	B	-	-	B	B	-	B	A	-	-	B	A	B	-	A	-	B	A	-	A
S3B_76080366	3B	66.244	B	A	A	A	A	-	B	B	B	-	-	-	A	A	A	B	B	A	B	A	B	B	-	B	B	B	-	B	A	B	-	B	A	B	A	-	-	-	A	B	B	A	-	B	-	-	A
S3B_76174900	3B	67.7366	B	-	A	A	A	B	B	-	B	B	B	-	A	A	A	B	B	-	B	-	B	-	-	B	B	B	B	B	A	B	B	-	-	-	A	A	-	B	A	B	A	A	B	A	-	A	-
S3B_83069805	3B	70.7699	B	-	B	A	A	B	B	-	B	-	B	A	-	A	A	B	-	A	B	-	B	-	-	B	B	-	B	B	A	-	-	B	A	B	A	A	-	B	-	B	A	A	-	-	-	A	-
S3B_252224286	3B	73.3137	B	A	-	A	A	-	-	A	B	B	-	-	B	-	A	B	B	A	-	-	-	B	B	B	-	B	B	B	A	-	-	-	A	B	A	A	B	-	-	B	A	A	B	-	A	-	A
S3B_255512395	3B	74.7223	B	B	B	A	-	-	-	A	B	-	-	-	A	A	A	B	B	A	-	A	B	B	B	B	-	B	-	B	A	B	B	B	A	B	-	A	B	-	A	B	-	A	-	-	-	A	A
S3B_443067835	3B	77.031	B	A	-	A	-	B	B	-	B	-	B	-	A	A	A	B	-	B	B	-	B	B	-	-	A	B	B	-	A	B	-	-	A	-	-	A	-	A	A	B	B	A	-	A	A	A	A
S3B_445395941	3B	78.5936	B	-	B	A	A	B	-	-	-	B	B	-	A	A	A	B	-	B	B	A	B	B	B	-	B	-	B	B	A	-	-	-	A	B	A	-	-	-	A	-	-	A	-	B	A	A	-
S3B_522259452	3B	80.2331	B	A	B	A	-	B	B	-	B	B	B	A	A	A	A	B	B	B	B	-	-	B	B	B	-	B	B	B	A	B	-	-	A	B	-	-	B	A	A	B	A	A	B	B	A	-	-
S3B_596898463	3B	86.5139	B	B	A	A	A	-	B	-	B	B	B	-	A	A	-	B	A	-	B	A	B	B	B	-	-	B	B	-	-	B	-	-	-	B	A	A	B	A	A	B	A	A	-	B	A	A	A
S3B_629789347	3B	89.5472	B	-	-	-	A	A	B	A	B	-	B	A	B	A	A	B	A	A	B	-	B	B	B	-	A	B	B	B	B	B	-	B	A	B	A	A	-	A	A	B	A	A	-	B	A	A	A
S3B_677449149	3B	90.9965	B	B	B	-	A	A	B	-	B	B	-	-	A	-	A	B	A	-	B	A	-	B	B	B	A	-	B	B	B	-	-	-	A	B	A	A	-	-	A	B	-	-	B	-	A	-	A
S3B_656406270	3B	92.5592	B	B	-	-	A	B	-	-	-	-	B	-	A	A	A	B	-	-	B	-	-	B	B	B	-	-	B	B	-	B	B	-	A	-	-	A	B	A	-	B	-	A	-	-	A	-	-
S3B_685089308	3B	95.1469	B	A	-	A	-	B	-	A	-	B	B	-	A	A	A	-	A	A	B	-	B	B	B	B	A	B	B	-	-	-	B	B	A	B	-	A	-	A	-	B	-	A	-	A	A	A	-
S3B_694831459	3B	95.98	B	-	A	A	A	-	B	A	B	B	B	-	A	A	A	B	A	A	-	A	-	B	B	B	A	B	B	-	-	B	-	-	A	-	A	-	B	A	-	-	-	A	-	-	A	A	-
S3B_685089402	3B	96.7996	-	A	B	A	A	-	B	-	B	B	B	-	-	A	A	B	A	-	B	A	-	B	B	B	-	B	-	-	A	-	-	-	A	-	A	A	B	A	A	B	-	-	-	A	-	-	-
S3B_730745191	3B	100.906	-	A	B	-	A	B	B	-	-	-	-	-	-	-	A	-	A	-	B	-	B	B	A	A	A	B	A	B	A	B	-	-	A	B	A	A	B	-	A	B	A	-	-	-	A	A	A
S3B_720844179	3B	101.547	B	-	B	A	A	B	B	-	B	B	B	-	-	A	A	B	-	A	B	A	B	B	A	A	A	B	A	B	A	-	-	B	-	B	A	A	B	A	A	B	A	A	B	-	A	A	-
S3B_707159960	3B	103.196	-	A	A	A	A	B	B	A	B	B	B	A	A	A	A	B	A	A	B	A	B	B	B	A	A	B	A	B	A	B	B	B	A	-	A	A	B	A	A	B	A	A	B	-	A	A	A
S3B_734007811	3B	104.386	B	A	-	A	A	B	B	A	B	B	B	A	-	A	A	B	A	A	B	A	B	B	-	-	A	B	-	B	B	B	B	-	A	B	A	A	B	-	A	B	B	A	B	-	A	-	-
S3B_746012363	3B	105.121	B	A	A	A	A	-	B	-	-	B	B	A	A	A	A	-	A	A	B	A	-	-	A	A	A	B	A	B	B	B	-	-	A	-	A	A	B	A	A	B	B	-	B	-	A	A	-
S3B_746149161	3B	107.082	-	A	-	A	-	B	B	A	B	B	-	-	A	A	A	-	A	-	B	-	B	B	A	-	-	-	-	-	B	-	-	B	A	B	A	-	-	A	-	-	B	-	-	-	A	A	A
S3B_756079415	3B	109.391	B	A	-	A	A	B	B	A	B	B	B	A	A	-	A	B	A	A	B	-	B	B	A	A	A	B	A	B	B	A	B	-	A	-	A	A	B	A	A	B	B	A	-	A	A	B	-
S3B_758459468	3B	110.841	-	A	-	A	A	B	-	A	B	B	B	A	A	B	-	B	A	A	B	-	-	B	A	-	A	-	-	-	B	A	-	-	A	B	-	A	-	-	A	-	B	A	B	B	-	B	A
S3B_754961657	3B	114.693	B	A	-	-	A	B	B	A	B	-	B	A	A	B	-	B	A	-	-	-	-	B	A	A	-	B	A	B	-	A	-	-	-	-	A	-	-	-	-	B	-	A	-	A	A	A	A
S3B_783132141	3B	116.36	B	A	A	A	-	B	-	-	B	B	B	-	A	B	A	-	A	A	-	-	B	-	A	A	A	B	A	B	B	A	-	-	-	B	A	A	B	A	A	-	A	A	-	-	A	-	A
S3B_776812870	3B	118.82	B	A	-	A	A	B	B	-	B	B	B	-	A	-	A	B	A	A	B	-	B	B	A	A	A	-	-	-	-	A	B	-	A	B	-	A	-	A	A	B	-	A	B	-	A	-	-
S3B_803774814	3B	132.701	-	A	-	A	B	B	B	-	-	B	A	A	A	-	A	B	B	A	B	A	B	B	B	-	B	-	-	B	-	-	-	-	A	-	A	A	-	-	A	B	B	B	-	A	A	B	B
S3B_816274079	3B	142.578	A	B	-	A	B	B	-	-	-	-	-	A	A	B	-	B	B	-	B	-	B	-	-	-	B	A	-	B	-	B	-	-	-	-	-	A	-	-	A	-	B	-	-	-	A	A	A
S3B_817841575	3B	143.598	-	-	B	A	B	B	B	A	-	-	B	A	-	B	A	B	B	A	B	-	B	A	B	A	B	A	-	-	-	B	-	-	A	B	-	A	B	B	-	B	B	A	B	-	A	A	A
S3B_817890908	3B	144.292	B	B	-	A	-	-	-	-	B	-	B	A	-	-	A	B	-	-	-	A	B	A	B	A	B	A	-	-	A	B	-	A	-	B	-	-	-	B	A	-	-	A	B	B	A	-	-
S3B_828245075	3B	149.225	-	-	B	A	B	-	A	-	B	-	B	B	A	B	A	B	B	-	-	A	B	A	B	-	B	A	B	B	A	B	B	-	A	B	B	A	B	B	B	B	B	A	-	A	A	A	A
S3B_830463472	3B	152.289	B	B	-	-	-	A	A	-	-	B	-	B	A	B	-	B	-	A	B	-	A	A	-	-	B	-	B	-	-	-	-	-	-	B	-	-	-	-	B	-	B	A	A	-	A	A	-
S3B_830388833	3B	153.214	B	B	-	A	B	B	-	A	B	B	B	B	A	-	A	B	B	A	B	A	-	-	B	-	B	A	B	B	A	B	B	-	-	-	B	-	B	B	-	B	B	A	-	A	A	A	-
S3B_838496686	3B	154.214	B	-	B	-	-	-	A	-	-	B	-	-	-	B	A	B	-	A	-	A	A	-	-	A	B	A	B	B	-	-	-	-	B	B	-	A	B	B	-	B	-	A	B	-	A	-	A
S3B_841010756	3B	156.175	-	-	B	A	B	A	A	-	B	B	B	B	A	B	A	B	B	A	B	A	A	A	B	-	B	A	B	B	-	-	-	-	B	B	B	A	B	-	B	-	B	-	-	-	A	B	A
S3B_839635285	3B	157.584	B	B	B	A	-	-	-	A	-	B	A	-	A	B	A	B	-	A	B	-	A	A	B	A	B	A	B	B	A	-	-	-	B	B	B	A	B	B	-	B	B	A	-	A	A	-	A
S3B_841262408	3B	160.712	-	-	-	-	-	-	A	A	B	-	A	-	A	-	-	-	B	A	-	-	-	A	-	B	B	-	B	B	A	B	-	B	-	A	-	A	-	B	B	B	B	B	-	-	A	-	A
S3B_844687754	3B	163.655	-	B	B	A	B	A	-	-	-	B	A	A	A	-	A	-	-	A	-	A	A	A	-	B	B	-	-	B	A	-	-	B	-	A	-	A	B	B	-	-	-	B	A	A	A	-	A
S3B_844875894	3B	165.696	B	B	-	-	-	B	A	-	-	-	-	B	A	-	-	-	-	A	B	-	A	-	B	-	B	A	B	-	A	-	-	B	B	A	-	-	B	B	A	B	-	B	A	-	A	B	-
S3B_841214183	3B	167.824	-	B	B	A	B	B	A	A	-	-	A	B	A	-	A	-	B	-	-	-	A	A	B	B	-	-	B	B	A	B	-	-	-	A	B	A	B	B	-	B	-	B	A	-	A	-	A
S3B_845902734	3B	169.865	B	B	B	A	B	B	A	-	B	-	A	-	B	-	A	B	B	A	B	-	A	-	B	-	B	-	B	-	B	B	B	B	-	A	-	-	B	B	-	B	B	-	A	A	-	B	A
S3B_846513150	3B	171.164	B	-	B	A	B	B	A	-	B	B	-	B	B	B	A	B	B	A	B	A	A	A	-	B	B	A	-	B	B	B	B	B	B	A	B	-	-	B	A	-	B	B	-	A	A	B	A
S3B_847851673	3B	172.635	B	B	B	-	B	B	A	A	B	-	A	-	B	-	A	B	B	-	B	-	-	A	B	B	-	A	B	-	-	B	-	-	B	A	B	A	B	-	A	-	B	B	A	A	-	B	-
S3B_848054777	3B	173.635	B	-	-	A	B	-	-	A	B	B	A	-	B	-	A	B	-	-	-	A	A	-	-	B	B	-	-	B	-	B	-	B	B	A	B	A	B	-	-	B	-	B	-	-	-	B	-
S3B_847854489	3B	174.578	-	B	B	A	B	-	-	-	-	B	-	-	-	B	-	B	B	-	-	A	-	A	B	-	-	A	B	B	B	-	-	-	-	A	-	A	B	B	A	B	B	B	-	A	A	B	-
S3B_862239052	3B	176.691	B	-	B	A	B	-	-	A	B	B	-	A	B	B	-	B	-	A	B	A	A	A	-	-	B	A	B	B	B	A	-	-	B	B	A	-	B	B	A	B	B	B	A	-	A	-	-
S3B_862513107	3B	178.567	B	-	B	A	-	B	A	A	B	B	-	A	B	B	-	B	-	A	B	A	A	A	B	-	B	A	B	-	-	-	-	-	B	B	A	-	-	B	-	B	A	B	A	-	-	B	A
S3B_851437993	3B	180.516	B	-	-	A	-	-	A	A	B	-	A	A	B	B	-	B	-	A	B	A	A	A	-	B	-	A	-	-	B	-	-	-	-	B	-	A	B	B	A	B	-	-	A	B	A	B	A
S3R_7560242	3R	0	A	A	B	B	A	A	A	A	-	A	A	A	A	-	A	A	A	A	A	-	-	B	A	A	B	B	-	-	B	A	-	A	B	A	A	-	B	B	-	-	B	B	-	A	A	A	-
S3R_7959612	3R	2.27376	A	-	B	B	A	A	A	A	B	A	-	A	A	B	A	A	B	A	A	-	A	B	-	-	-	B	A	B	B	A	-	-	B	-	A	B	B	B	B	B	B	B	B	-	-	-	-
S3R_8046651	3R	3.19946	-	A	B	B	-	A	-	-	B	A	A	A	-	B	A	-	-	-	A	-	-	B	A	A	A	B	A	-	B	-	-	-	B	A	-	-	-	B	B	B	B	-	-	-	-	-	A
S3R_8129960	3R	4.2408	A	-	-	B	A	A	A	-	B	A	A	A	-	B	A	-	B	A	A	B	A	-	A	A	B	B	-	B	B	A	-	A	B	-	-	-	-	-	B	B	B	B	B	-	B	-	A
S3R_13861471	3R	8.71552	A	-	B	A	A	-	B	-	B	A	A	A	-	-	B	A	B	-	A	B	-	B	A	A	B	-	B	B	B	A	-	-	-	A	B	-	B	B	B	B	B	-	-	A	-	B	A
S3R_13484411	3R	10.1649	A	A	B	A	A	A	B	-	-	A	A	A	A	B	B	A	B	A	A	-	-	B	A	A	B	-	-	-	B	A	B	-	B	-	-	-	B	B	B	-	B	B	A	A	A	B	A
S3R_18359193	3R	18.2982	A	B	B	A	A	A	-	A	B	-	-	-	A	A	B	A	B	A	A	-	-	B	A	-	B	B	A	B	B	A	-	A	B	A	B	-	A	A	A	B	B	-	A	A	A	B	A
S3R_27140878	3R	22.7868	A	B	B	A	A	A	B	A	B	A	B	B	A	-	B	A	B	A	A	B	A	-	A	A	-	-	A	A	B	A	B	-	B	-	-	B	A	-	A	B	B	-	-	A	A	B	-
S3R_29897150	3R	23.4197	A	-	B	A	A	A	-	A	-	A	-	B	A	A	B	-	B	A	A	B	A	B	A	A	-	B	A	A	B	A	B	-	B	-	-	B	A	A	A	B	B	-	A	A	-	B	A
S3R_29941198	3R	24.8282	A	B	-	A	A	-	B	A	B	A	B	-	A	A	-	A	B	A	A	-	A	B	A	A	B	B	-	-	B	A	-	A	-	-	B	B	-	A	A	B	B	B	A	A	-	-	-
S3R_39729570	3R	32.1503	A	-	B	A	-	A	-	A	-	A	B	-	-	-	B	-	B	-	A	B	A	B	A	A	B	B	A	A	-	A	-	A	B	-	B	B	-	-	-	B	B	-	-	A	-	B	A
S3R_41150244	3R	35.8595	A	B	B	A	A	A	B	-	B	-	B	B	A	-	B	-	A	A	A	B	-	B	-	-	B	B	A	-	B	-	-	-	A	-	-	B	-	A	A	B	B	B	-	A	-	-	A
S3R_45632153	3R	36.6286	-	B	B	A	A	A	B	-	B	-	B	B	A	-	B	A	A	A	A	-	A	-	A	B	-	B	A	-	-	A	B	-	A	A	B	B	A	A	-	B	B	B	A	-	A	B	-
S3R_58045918	3R	39.5153	-	B	-	-	A	A	B	-	B	A	-	-	A	-	-	A	A	B	-	-	A	-	A	B	-	B	-	A	B	A	B	-	-	A	-	-	-	A	A	B	-	B	-	B	-	-	-
S3R_46889969	3R	41.5156	A	B	B	A	A	A	B	-	B	A	B	B	-	B	B	A	A	A	A	B	A	-	A	B	-	-	-	A	B	-	-	-	A	A	-	B	A	A	-	B	B	-	-	-	A	B	-
S3R_64102640	3R	43.0308	A	-	-	A	-	A	B	-	B	A	B	-	B	-	B	A	A	A	A	B	-	-	A	B	-	-	A	A	B	A	B	A	A	-	-	-	-	-	A	A	B	A	-	B	A	-	-
S3R_64076092	3R	43.7553	-	-	B	-	A	A	B	A	B	A	B	B	B	A	B	A	A	B	A	-	A	-	-	B	B	B	A	A	B	A	-	-	-	A	A	-	A	A	A	A	B	A	-	-	-	B	-
S3R_110332557	3R	45.2939	A	B	-	A	-	A	-	-	B	A	B	B	B	A	B	A	A	B	A	B	-	B	A	-	-	-	A	A	B	-	B	A	-	-	A	B	A	-	A	A	B	-	-	B	A	B	-
S3R_121234496	3R	46.0874	A	B	B	A	-	A	B	-	B	A	-	B	B	-	B	-	A	-	A	-	A	B	A	B	B	-	A	-	B	-	B	-	A	-	-	B	-	A	A	-	B	-	A	B	A	B	A
S3R_126682915	3R	46.9963	-	B	B	-	-	A	B	-	B	-	-	-	-	A	-	A	-	A	A	-	A	B	A	B	B	B	A	-	-	A	B	-	-	A	-	B	-	A	-	-	B	A	-	B	A	B	-
S3R_181823297	3R	49.2361	-	B	-	A	A	A	B	A	B	A	B	-	B	-	A	A	A	-	A	-	A	B	A	B	-	B	A	A	B	A	B	A	-	-	-	B	A	A	A	A	B	A	A	B	A	B	A
S3R_253706068	3R	50.441	A	B	B	A	-	A	B	-	B	-	B	B	B	-	A	-	-	-	A	-	A	B	A	B	A	B	-	A	B	A	-	A	A	B	A	B	A	-	A	A	B	A	-	B	A	B	-
S3R_239958036	3R	51.7231	A	B	-	A	-	A	B	-	B	A	B	B	B	A	-	A	A	-	A	B	A	B	A	B	B	-	A	A	B	-	-	-	A	-	A	B	-	A	A	A	-	A	A	B	A	B	A
S3R_688989346	3R	52.989	A	B	B	-	A	A	B	-	-	A	B	-	-	-	-	A	A	A	A	B	A	B	B	B	B	-	A	A	B	A	B	-	A	-	A	B	A	A	A	A	B	A	A	B	A	B	A
S3R_722648213	3R	55.0167	A	B	B	A	A	A	B	A	B	A	B	-	B	B	A	A	A	B	A	B	-	B	B	B	-	B	A	A	B	A	-	-	-	B	-	B	-	A	A	A	-	A	-	B	-	B	A
S3R_818292315	3R	57.1915	A	B	B	A	-	A	B	A	B	-	B	B	B	B	A	A	A	-	A	-	A	B	-	-	-	B	A	-	B	A	-	-	A	B	A	B	A	A	A	B	B	-	-	B	A	B	-
S3R_801361384	3R	58.779	A	B	-	-	A	-	B	A	-	-	B	B	A	-	A	A	A	A	A	-	A	B	B	-	-	-	-	A	B	-	-	A	A	B	A	B	-	A	-	-	B	A	-	B	-	B	A
S3R_768100762	3R	60.3416	A	B	B	-	-	-	-	-	-	A	-	B	A	A	A	A	A	-	A	-	-	B	B	-	-	B	-	-	B	A	-	-	A	B	A	-	A	A	A	B	B	-	A	B	A	B	A
S3R_766345568	3R	61.9546	A	B	-	A	A	A	B	A	B	A	B	B	B	A	-	-	A	-	-	B	A	B	B	B	B	B	A	A	B	-	-	A	A	-	A	B	A	A	-	-	B	A	-	B	A	B	A
S3R_867492993	3R	62.7121	A	B	-	-	-	A	B	A	B	A	B	-	-	-	A	B	-	-	-	-	A	B	B	-	B	B	A	A	-	A	-	A	-	A	A	B	A	A	A	B	B	-	A	B	A	-	A
S3R_860883665	3R	63.5452	-	-	-	A	A	A	B	-	-	A	B	-	-	B	A	B	A	B	A	-	A	-	B	B	B	B	A	A	-	A	-	-	-	A	-	B	A	-	-	B	B	A	A	B	-	-	A
S3R_906264456	3R	65.2695	-	B	-	A	A	-	-	-	-	A	-	B	-	A	-	B	A	-	A	-	A	-	-	-	B	-	A	A	B	A	B	-	A	-	B	B	A	A	A	-	B	-	-	-	A	B	A
S3R_935117971	3R	66.0506	-	B	B	A	A	-	-	-	B	A	B	-	B	-	B	B	A	-	A	-	-	B	B	B	B	A	A	A	-	A	B	-	A	A	B	B	-	A	A	B	B	A	-	A	A	-	-
S3R_950324115	3R	67.6133	A	B	B	A	B	A	B	-	B	-	B	-	B	A	B	B	A	-	A	B	A	B	B	B	-	-	A	-	B	A	-	A	A	-	B	B	A	A	-	B	B	A	B	A	A	B	A
S3R_956754908	3R	68.3824	A	B	-	-	B	A	B	-	B	-	B	B	-	-	B	B	A	-	A	-	A	B	B	-	-	-	A	-	B	-	B	A	-	A	B	B	-	A	-	B	B	A	B	-	-	B	A
S3R_948849377	3R	69.5723	A	B	-	A	B	A	B	-	-	A	-	-	B	A	B	B	-	-	A	-	A	B	-	-	-	A	A	A	-	A	-	A	A	A	B	-	A	A	-	-	-	A	-	A	-	B	-
S3R_960058008	3R	70.5525	A	-	B	A	B	A	-	A	B	-	-	-	B	A	B	B	A	-	A	B	A	-	B	-	B	A	A	A	B	A	-	A	-	A	-	B	A	A	A	-	B	A	-	A	-	-	-
S3R_941823852	3R	71.4295	-	B	B	-	-	A	B	-	B	-	B	-	B	-	B	B	-	B	-	-	-	B	-	-	B	A	-	-	B	-	-	-	A	A	-	B	A	-	A	B	B	-	B	A	-	B	-
S3R_940636467	3R	72.3726	A	-	B	A	-	A	-	-	B	A	B	B	B	A	B	B	A	B	A	B	A	-	-	-	B	A	A	A	B	A	-	A	-	-	-	B	-	-	A	B	-	A	-	A	A	-	A
S3R_918297344	3R	74.1272	-	-	-	A	-	A	-	-	B	A	B	B	-	-	B	B	A	-	A	-	A	B	B	B	B	-	A	-	B	A	-	-	A	-	-	B	A	A	A	-	-	A	-	A	A	-	A
S3R_924374334	3R	75.9455	-	-	-	A	A	-	B	A	B	A	-	B	-	A	B	-	A	-	A	-	A	B	-	-	B	-	A	-	B	A	B	A	A	A	-	-	A	-	A	B	B	A	A	A	A	-	A
S3R_903042329	3R	77.4382	A	B	B	-	A	A	B	A	B	A	-	B	B	A	B	B	A	-	A	-	A	B	B	B	B	-	-	-	B	A	B	-	A	B	B	B	A	A	A	-	B	-	A	A	A	B	A
S3R_887752975	3R	78.2193	A	-	-	A	A	A	B	-	B	A	B	-	-	A	-	B	-	A	A	-	-	B	B	-	-	A	A	-	B	A	B	A	-	B	-	-	A	-	A	B	B	A	-	-	-	B	A
S3R_982789667	3R	89.7784	A	B	B	-	B	A	B	-	B	-	B	-	B	B	B	B	B	-	A	-	-	A	-	B	B	A	A	A	-	A	-	-	A	-	A	A	-	A	-	-	B	-	A	-	-	-	-
S3R_984420035	3R	91.3914	-	B	-	B	B	A	-	B	B	A	B	-	-	A	B	B	-	A	A	-	A	A	-	B	B	A	A	A	B	A	-	-	-	A	A	A	-	A	B	B	B	A	A	-	B	A	A
S3R_986717983	3R	94.7288	-	B	-	B	-	A	-	B	-	-	B	B	A	-	B	-	B	A	A	-	A	A	B	B	B	-	-	A	B	-	-	-	A	A	A	A	A	-	-	-	B	A	-	A	B	B	A
S3R_994325294	3R	98.9924	-	B	B	-	B	-	-	B	B	A	B	B	A	-	B	A	B	-	A	-	-	A	B	B	B	A	B	A	-	A	B	-	A	A	A	-	A	A	B	-	-	B	A	-	B	-	-
S3R_996164297	3R	100.155	-	-	-	-	-	-	B	-	-	-	-	-	A	-	B	-	B	-	A	-	-	-	-	B	-	-	B	A	B	A	-	-	A	-	A	A	A	A	B	A	B	-	A	-	B	-	-
S3R_995548807	3R	102.238	A	-	A	-	B	A	B	-	B	-	-	-	A	-	B	-	B	-	A	-	A	A	B	B	B	A	B	-	B	A	B	B	A	B	A	A	-	-	B	A	B	-	-	A	B	B	A
S3R_991398076	3R	106.033	A	B	A	B	B	A	B	B	-	A	-	-	A	-	-	B	B	A	A	-	A	A	B	-	-	-	-	-	B	A	B	-	A	A	-	A	-	A	-	B	B	A	A	A	B	A	A
S3R_990181225	3R	108.534	-	B	-	B	B	A	-	-	B	-	B	-	-	B	-	B	-	-	-	-	A	A	B	-	B	-	B	-	B	-	B	B	A	A	A	A	-	-	-	-	B	-	-	-	B	A	-
S4A_3584269	4A	0	-	-	B	B	-	A	B	-	A	B	-	A	B	-	A	-	B	-	A	B	-	B	-	-	B	A	-	-	-	B	B	-	B	A	-	B	-	B	-	-	A	B	B	-	B	A	-
S4A_6080017	4A	4.55556	B	A	-	B	A	A	B	A	A	B	B	-	B	A	A	B	B	-	-	-	-	-	B	A	-	A	-	A	B	B	-	B	B	A	-	B	B	-	B	B	A	A	-	-	-	A	A
S4A_6097886	4A	6.6835	B	-	B	-	A	A	B	A	A	-	B	A	B	A	A	B	B	A	-	-	A	-	B	-	A	-	A	-	-	B	-	-	B	-	-	B	-	-	B	-	A	A	-	-	B	A	A
S4A_7376629	4A	15.8715	B	-	B	B	B	A	B	A	A	B	-	A	B	A	B	B	B	A	A	B	A	-	-	-	-	-	A	-	B	-	B	A	-	A	-	B	B	B	A	B	A	A	B	-	-	A	A
S4A_7400338	4A	16.7972	B	A	B	B	B	A	B	A	-	-	B	-	-	-	B	-	B	A	A	B	-	-	B	-	-	A	A	-	B	B	B	-	A	A	-	B	-	-	A	B	-	-	-	B	A	A	-
S4A_22764568	4A	30.9007	A	A	B	B	B	A	B	A	-	B	-	B	A	A	B	B	B	A	B	A	A	B	B	B	A	A	-	A	B	B	-	A	-	A	B	-	B	-	-	A	A	B	B	B	A	B	-
S4A_17373949	4A	33.4884	A	A	-	B	B	-	B	-	A	-	-	-	A	A	B	B	-	A	B	A	A	-	B	A	A	A	A	A	B	-	-	-	A	A	B	A	B	B	-	A	A	B	B	-	A	-	B
S4A_139917754	4A	52.4207	B	A	-	A	B	A	B	-	-	-	A	-	-	A	B	B	-	A	-	-	B	A	-	A	A	A	A	A	-	B	A	-	-	A	-	A	B	-	-	A	-	B	-	-	A	-	A
S4A_330567957	4A	57.062	B	-	-	-	B	A	B	-	-	-	A	-	-	A	B	B	-	A	B	B	A	A	B	A	-	A	A	A	B	-	-	A	-	A	B	A	B	-	B	A	-	B	B	-	A	B	A
S4A_215399229	4A	57.9093	-	A	B	A	B	A	B	A	-	A	-	B	-	A	B	B	B	-	B	B	A	A	-	-	A	A	-	A	B	B	B	A	-	A	B	A	B	B	B	-	A	B	-	B	A	-	-
S4A_260222895	4A	58.7425	B	-	B	-	B	-	B	A	-	-	A	-	-	-	B	B	B	A	B	-	A	A	B	B	A	A	-	-	B	-	B	-	A	-	B	-	B	B	B	-	A	B	-	B	A	B	A
S4A_139573385	4A	60.4093	-	A	B	-	-	-	-	A	A	A	A	-	-	A	B	B	B	A	B	-	B	A	B	A	A	-	-	A	B	B	-	A	-	-	B	-	B	B	B	A	A	-	-	B	A	B	A
S4A_562691460	4A	61.1784	B	-	B	-	-	A	B	A	A	A	-	B	-	-	-	B	-	-	-	-	-	A	B	B	A	-	A	A	B	B	B	A	-	A	B	-	B	B	B	A	A	B	B	-	A	-	-
S4A_593531024	4A	66.5152	-	B	-	A	B	A	-	A	-	A	A	B	A	B	B	B	-	A	B	-	B	A	-	-	A	B	A	A	B	B	-	-	B	A	-	A	A	B	-	A	A	-	B	B	B	B	-
S4A_593461768	4A	67.4953	B	-	-	-	-	A	B	-	A	-	-	-	-	-	B	B	-	-	B	-	-	A	B	-	A	-	-	A	-	B	A	-	-	A	B	A	A	B	-	A	-	B	-	-	B	B	-
S4A_602962401	4A	79.5574	B	B	B	B	B	A	B	-	A	A	B	B	-	-	-	B	-	A	B	-	B	A	-	-	A	B	A	A	B	B	-	A	B	-	-	B	A	-	A	-	-	-	-	A	B	B	-
S4A_604942154	4A	80.5988	B	-	B	-	B	-	-	-	-	B	B	B	-	-	-	B	B	A	B	-	B	-	B	A	A	-	A	-	B	-	-	-	-	A	-	B	-	B	A	A	-	A	B	A	B	B	-
S4A_602933389	4A	81.8178	B	-	B	B	B	-	B	B	A	A	-	-	A	B	B	B	-	-	B	-	-	-	-	A	A	B	-	A	-	B	-	A	-	-	-	B	-	-	A	-	A	-	-	A	B	B	A
S4A_614813120	4A	85.0817	-	B	B	B	-	-	B	-	A	-	B	-	A	B	B	B	B	A	B	-	-	-	-	A	-	-	A	-	B	B	-	A	B	A	B	B	-	-	A	B	A	A	-	-	-	B	A
S4A_616595462	4A	88.4942	-	B	-	-	B	A	-	B	A	-	-	-	A	B	-	B	B	-	B	-	B	A	A	-	A	B	-	A	B	B	-	A	-	-	-	B	-	A	A	B	-	-	-	A	B	B	-
S4A_613780842	4A	89.6565	B	-	B	-	B	A	B	-	-	A	B	-	-	-	B	B	-	-	B	-	-	-	A	A	A	B	A	-	B	B	-	A	B	-	B	B	-	A	A	B	-	A	B	A	-	B	-
S4A_619215353	4A	92.7842	B	-	-	B	B	A	B	-	A	A	B	B	A	B	-	-	B	A	B	-	A	A	-	A	A	B	A	-	B	A	A	-	B	A	-	B	A	A	A	B	-	-	B	A	B	-	B
S4A_619188210	4A	93.5777	-	B	B	B	B	A	B	B	A	A	-	-	A	B	B	-	B	-	-	-	A	A	-	A	A	-	-	B	B	-	A	-	B	-	B	B	-	A	A	B	-	A	-	A	B	-	-
S4A_620957005	4A	95.8002	B	-	A	B	-	A	-	-	A	-	-	-	A	B	-	-	B	A	B	-	-	A	-	-	-	-	A	-	B	A	-	-	-	-	-	-	A	A	A	B	A	-	-	A	A	B	-
S4A_630620033	4A	103.2	-	-	A	-	-	B	A	-	A	A	-	B	A	B	B	-	B	A	B	-	B	-	-	A	A	A	A	B	B	A	-	-	B	-	-	-	-	-	-	-	A	A	-	-	A	-	B
S4A_630533473	4A	104.419	B	-	A	B	B	-	A	B	A	A	B	B	-	B	-	-	B	-	B	-	B	-	-	-	-	-	-	B	-	A	-	A	-	A	B	-	-	A	A	B	A	-	-	A	-	B	B
S4A_633949356	4A	106.38	-	-	-	-	-	B	A	-	A	A	B	-	-	B	-	B	B	-	B	A	-	-	A	A	-	A	-	-	A	-	-	A	-	-	B	B	-	A	A	B	A	A	-	-	-	B	B
S4A_637315190	4A	107.306	B	B	-	-	-	B	A	-	A	A	B	-	A	B	B	B	B	-	B	A	A	-	A	-	-	-	A	A	A	-	-	A	-	A	-	B	-	-	A	-	A	-	-	-	-	-	B
S4A_638498797	4A	109.193	B	B	-	B	B	B	-	A	A	A	B	-	A	B	-	B	B	A	B	-	A	B	A	A	B	A	A	A	-	-	A	-	B	-	B	-	A	A	-	B	A	A	B	A	-	A	B
S4A_633182146	4A	112.706	B	-	B	-	B	B	-	-	-	A	B	B	-	-	B	B	B	A	B	-	A	-	A	A	A	A	-	A	A	-	-	A	-	A	-	B	A	A	A	B	A	A	-	A	-	-	-
S4A_634298069	4A	115.051	-	-	A	B	-	B	-	-	A	A	B	-	-	B	B	B	-	A	B	-	A	-	-	A	-	A	A	-	-	A	B	-	B	A	A	B	A	-	-	B	-	A	-	A	A	A	B
S4A_637760136	4A	117.225	B	-	-	B	B	-	-	A	A	A	B	B	A	B	-	B	B	-	B	-	-	-	A	A	A	A	-	A	A	A	B	-	-	A	-	B	A	A	-	-	A	A	-	-	-	-	-
S4A_644828800	4A	118.54	B	B	A	-	-	-	A	-	A	A	B	B	A	B	B	B	B	-	-	-	A	B	A	A	A	A	A	-	A	A	-	-	-	-	-	B	-	A	A	B	-	-	-	A	-	-	-
S4A_648336542	4A	119.56	B	-	-	B	B	B	A	-	-	A	B	B	A	B	B	B	B	A	B	A	A	-	A	A	-	A	-	A	-	A	-	A	B	B	A	-	-	A	A	B	A	B	B	-	A	-	B
S4A_648324749	4A	120.522	B	B	A	-	B	-	A	-	-	-	-	-	A	-	B	B	B	A	B	A	A	-	A	A	-	A	A	A	A	A	-	A	B	B	A	B	-	A	A	B	A	-	-	-	-	-	B
S4A_638838797	4A	121.483	-	B	-	-	-	B	A	-	A	-	B	-	A	B	B	B	B	-	B	A	A	B	-	A	A	A	A	A	-	A	A	A	B	-	-	-	A	-	-	B	A	B	-	A	A	A	-
S4A_648012761	4A	122.252	-	B	-	B	B	B	A	-	A	A	-	-	-	B	-	B	B	-	B	-	A	B	-	A	-	A	A	A	A	A	-	-	B	B	-	B	A	-	A	-	A	-	B	A	A	A	B
S4A_652565614	4A	125.766	B	-	B	-	-	-	-	A	-	A	B	B	A	B	B	B	B	A	B	-	A	B	B	A	B	A	A	-	A	-	B	-	B	B	A	B	A	A	-	B	-	-	B	A	A	A	B
S4A_655016261	4A	127.94	B	B	-	-	B	-	A	A	-	-	B	-	A	-	B	A	-	A	B	-	A	-	B	A	-	A	-	A	A	A	-	-	B	-	-	B	A	A	-	-	A	B	B	-	A	A	B
S4A_655441350	4A	129.13	-	B	-	-	B	B	A	A	A	A	B	-	-	B	B	A	B	A	B	-	A	B	-	A	B	-	A	-	-	A	-	A	-	-	-	B	A	A	-	B	A	-	B	-	A	A	B
S4A_657187708	4A	130.266	B	B	-	-	-	-	A	-	A	A	B	B	A	-	B	-	-	A	B	B	-	-	B	A	A	-	A	A	A	-	-	A	B	B	-	B	-	A	A	B	A	B	B	A	A	-	B
S4A_665716330	4A	131.879	B	B	B	B	B	B	A	A	A	-	B	B	A	B	B	A	B	-	B	-	A	B	B	-	-	-	A	A	A	A	B	-	B	B	-	B	A	A	B	-	A	-	-	-	-	A	B
S4A_661128744	4A	133.287	B	B	-	B	B	B	A	A	A	A	-	B	A	-	B	-	B	A	B	B	A	-	-	A	-	A	A	A	A	A	B	A	-	-	A	B	-	A	A	B	A	B	-	-	A	A	-
S4A_657210387	4A	135.211	-	B	-	-	-	B	A	-	A	A	-	-	A	B	-	A	B	A	B	-	-	B	B	-	B	A	A	-	A	-	B	A	B	B	-	B	-	A	-	B	A	B	-	A	-	-	B
S4A_665414972	4A	138.213	B	-	B	-	B	B	A	-	A	A	-	B	A	B	B	A	-	A	B	A	-	B	-	A	-	A	A	-	A	A	-	-	-	B	A	-	-	A	B	B	-	B	-	A	A	-	B
S4A_667950072	4A	139.8	B	B	B	B	B	-	A	A	A	A	B	B	A	B	-	A	-	A	B	-	A	B	B	A	-	A	A	-	A	-	-	A	B	B	A	B	-	A	-	-	A	B	B	A	-	-	B
S4A_670024499	4A	141.841	-	-	B	B	B	-	-	A	A	-	B	-	A	B	B	-	-	A	B	-	-	B	B	-	-	A	-	A	-	A	-	-	-	-	-	B	-	A	A	-	A	B	-	-	A	A	B
S4A_672473872	4A	144.281	B	-	-	-	B	-	A	-	-	A	B	-	-	B	B	A	B	A	B	A	A	-	-	-	B	A	A	A	A	A	-	A	-	B	A	-	-	A	A	-	-	B	B	-	-	-	B
S4A_686615738	4A	146.409	-	B	-	B	B	B	-	A	A	-	-	-	A	B	B	A	B	-	B	A	-	B	B	-	A	-	-	A	A	-	B	-	B	-	A	B	-	A	-	-	A	-	-	A	-	B	B
S4A_685928172	4A	147.408	B	B	-	B	-	B	A	A	A	-	B	B	A	-	B	A	B	A	B	-	A	B	-	-	-	-	-	-	A	-	B	A	B	-	A	B	-	-	B	B	A	B	B	A	B	-	B
S4A_688213158	4A	149.45	-	-	B	B	B	B	-	A	-	A	B	-	A	-	B	-	B	A	B	-	A	-	B	A	B	A	-	A	A	A	-	-	-	B	A	B	-	-	-	B	A	-	B	B	B	-	B
S4A_672553405	4A	152.644	-	-	-	B	B	-	A	A	A	A	-	B	A	-	-	-	B	-	B	A	A	B	-	A	-	A	A	A	A	A	B	A	-	-	-	-	A	-	B	B	A	B	-	A	B	A	-
S4A_676750344	4A	153.977	-	B	-	B	B	B	A	A	A	A	B	B	A	B	B	A	B	A	B	-	A	B	-	A	A	A	A	A	A	A	B	-	B	B	A	B	A	A	-	B	A	B	-	A	B	A	B
S4A_686627218	4A	154.81	B	B	-	-	B	B	-	-	-	A	-	B	A	B	-	-	-	A	B	-	A	-	B	A	B	A	-	A	A	-	-	A	-	-	-	-	-	-	B	-	A	-	-	A	B	A	B
S4A_706407098	4A	160.647	B	-	-	B	B	B	A	-	A	A	B	-	A	B	A	A	B	B	B	B	A	B	A	A	-	A	-	A	-	-	B	-	B	-	-	B	A	-	-	B	-	A	-	-	-	A	B
S4A_706876558	4A	162.433	B	B	B	B	B	B	A	-	A	A	B	-	-	-	-	A	-	B	B	-	-	B	A	A	A	A	-	A	-	A	-	A	B	-	A	B	A	A	A	-	A	A	-	A	-	-	-
S4A_714216117	4A	167.534	B	A	-	B	-	B	A	-	A	A	-	-	A	B	A	A	-	B	B	-	B	-	A	-	A	B	A	A	A	-	-	-	-	B	A	-	A	A	-	B	A	A	-	A	B	-	B
S4A_734028174	4A	174.875	-	A	-	B	-	-	-	-	-	A	B	-	-	A	A	A	-	A	B	-	B	-	A	A	-	B	-	-	-	-	-	-	B	-	-	B	A	A	B	B	A	A	-	A	B	-	B
S4A_731075277	4A	180.852	B	-	-	-	A	B	-	A	A	A	B	-	B	B	A	A	B	A	B	-	B	B	A	-	B	B	-	A	A	A	-	-	B	B	B	-	A	-	A	B	A	A	B	-	-	A	B
S4A_748979511	4A	183.98	B	-	-	-	-	B	B	-	A	A	B	B	-	A	A	-	B	-	B	B	A	B	A	A	B	B	B	A	A	-	-	-	B	B	B	-	A	A	-	B	-	A	-	A	B	A	B
S4A_753567890	4A	184.774	-	-	A	-	A	B	B	-	A	-	-	B	B	A	A	A	B	-	-	B	-	B	A	A	-	-	B	-	A	A	B	-	B	B	B	A	-	A	B	-	A	-	B	A	B	-	B
S4A_753838194	4A	187.776	-	A	-	B	B	B	B	-	-	-	B	-	-	A	A	A	-	-	B	B	-	B	A	B	-	B	B	-	A	-	-	-	B	-	B	A	A	-	-	B	A	-	B	A	-	A	B
S4B_12707390	4B	0	B	-	A	A	-	A	A	B	B	A	-	-	-	A	-	-	-	-	B	-	A	A	-	B	-	B	-	A	-	-	B	-	B	A	-	A	-	B	B	-	B	-	-	B	-	-	B
S4B_12720637	4B	2.43943	-	-	A	-	A	A	A	B	B	-	B	-	A	A	-	-	A	A	B	B	A	A	-	-	-	-	B	A	A	-	-	A	B	A	A	A	-	B	-	B	B	-	-	-	A	B	B
S4B_13232092	4B	5.85197	-	A	A	A	-	A	A	-	B	A	-	-	-	A	B	B	-	A	-	B	-	-	-	-	A	B	-	A	A	B	B	A	-	A	-	A	-	B	B	B	B	B	-	B	-	-	-
S4B_13985325	4B	8.07451	B	A	A	B	A	A	A	-	B	A	B	A	A	-	B	-	A	A	B	-	A	A	-	B	-	-	B	A	A	B	-	-	-	A	A	-	-	B	-	B	B	B	-	-	B	B	B
S4B_14775771	4B	10.297	-	-	A	-	A	A	A	-	-	A	-	-	A	A	-	B	A	A	-	-	A	-	B	B	-	-	-	A	B	A	B	A	B	A	A	A	-	-	-	B	-	B	-	B	-	B	B
S4B_15625259	4B	13.6336	-	-	B	-	A	-	-	A	B	-	-	-	A	-	-	B	-	A	B	-	-	A	B	B	A	B	B	-	B	A	B	-	B	A	-	A	-	-	B	B	-	B	-	-	-	-	B
S4B_19773375	4B	17.7226	B	A	B	-	A	A	A	A	-	A	B	A	-	A	-	B	A	-	-	-	A	A	A	-	-	-	B	A	-	A	A	B	B	A	A	A	-	B	B	B	B	-	A	B	A	B	B
S4B_17329526	4B	19.0925	B	-	B	B	A	-	A	-	A	A	-	-	-	A	-	B	A	-	B	-	A	A	A	B	B	B	B	A	B	A	A	-	B	A	A	A	-	-	B	B	B	B	A	B	-	-	B
S4B_31228292	4B	23.4884	-	A	-	-	A	A	A	-	-	A	B	A	-	-	B	-	-	A	-	-	A	A	-	B	B	-	B	A	B	A	-	-	-	-	A	A	B	-	A	B	B	-	A	-	-	B	-
S4B_25365872	4B	28.9107	B	A	B	-	A	-	A	-	B	-	B	-	-	A	-	-	A	A	B	-	A	A	A	B	-	B	-	A	-	A	-	-	A	-	A	A	-	-	B	B	-	B	A	B	A	B	B
S4B_25355032	4B	31.614	B	A	-	B	A	-	A	-	B	A	B	-	-	-	B	B	A	-	-	A	-	A	A	B	-	B	-	-	B	-	-	-	A	-	-	A	-	B	B	-	B	B	-	B	A	-	-
S4B_29945987	4B	33.8365	-	-	B	-	-	A	A	-	B	A	B	A	-	B	B	B	A	A	B	-	-	-	A	-	B	-	-	A	B	-	-	-	A	B	-	A	B	B	A	-	B	A	-	B	A	B	-
S4B_75545146	4B	36.9642	B	A	-	B	-	A	-	-	B	A	-	-	A	A	B	B	A	-	B	-	A	B	A	B	B	B	B	A	B	A	-	-	-	A	-	A	B	B	A	B	B	-	-	B	A	-	-
S4B_41859562	4B	37.8568	-	A	-	B	A	A	-	-	-	A	B	A	A	-	B	-	A	A	B	-	-	-	A	B	B	-	-	A	B	A	A	-	A	A	-	A	B	-	A	B	B	-	B	-	A	-	B
S4B_246045963	4B	38.638	B	A	-	B	A	A	A	B	-	A	B	-	A	A	B	B	A	A	B	-	A	B	A	B	B	B	-	A	B	A	-	-	A	B	-	A	-	B	-	B	B	A	-	-	A	B	B
S4B_412613723	4B	40.1086	B	A	-	-	A	A	-	-	B	A	B	A	A	-	B	B	A	A	B	-	A	-	A	-	-	B	-	A	B	A	-	B	A	-	A	-	B	-	A	A	B	A	A	B	A	B	B
S4B_420809992	4B	40.9149	B	A	B	-	A	A	A	-	-	A	B	A	A	A	B	B	A	A	B	-	A	-	A	-	-	B	B	A	B	A	-	-	-	-	A	-	-	B	A	A	B	A	-	B	-	B	B
S4B_545307937	4B	42.6695	B	A	-	B	-	A	-	B	B	A	-	-	B	-	B	-	A	A	B	A	A	B	A	-	B	B	B	-	B	A	-	-	A	-	A	-	B	B	A	A	-	-	-	B	-	B	B
S4B_594435157	4B	43.5314	B	-	B	B	B	A	-	B	-	A	-	-	-	A	B	B	A	A	-	-	A	B	A	B	-	B	B	A	B	A	-	-	A	A	-	A	B	-	A	A	B	A	-	-	-	B	-
S4B_572278794	4B	45.1444	B	-	-	-	B	A	A	-	B	A	B	-	A	A	B	B	-	A	B	-	A	B	A	-	-	-	B	-	B	A	A	B	-	-	A	A	B	B	-	-	B	A	-	B	-	-	-
S4B_644090388	4B	47.1054	B	-	B	B	B	A	-	B	-	-	B	A	A	-	B	-	-	A	A	-	-	B	A	B	-	B	B	A	B	A	A	-	-	-	-	A	B	B	-	A	-	A	-	B	-	B	B
S4B_646936089	4B	48.1255	-	A	-	-	B	A	-	-	B	A	-	-	A	A	B	B	A	A	A	A	-	B	-	B	B	B	-	A	-	A	-	-	A	-	A	-	-	B	A	A	B	A	A	-	-	B	-
S4B_659279300	4B	50.0125	B	-	-	A	B	A	A	-	B	A	B	-	A	A	-	B	A	A	A	-	A	B	A	B	B	B	-	A	B	-	-	-	A	A	-	A	-	-	A	A	B	-	-	B	-	B	-
S4B_666035013	4B	54.4872	B	-	-	-	B	A	-	-	B	-	B	-	A	A	B	-	-	A	A	-	A	B	A	-	B	-	B	A	-	-	-	-	A	-	A	-	B	B	A	A	B	-	-	B	A	B	-
S4B_666222494	4B	56.2731	B	-	-	A	-	A	A	-	-	-	B	-	-	A	B	-	-	A	A	-	A	-	A	B	B	B	-	A	B	A	-	B	A	A	A	-	B	B	A	A	B	A	A	-	B	B	B
S4B_666222425	4B	57.135	B	A	B	A	-	A	-	-	B	A	B	A	-	A	-	B	-	-	A	B	A	B	A	B	-	B	B	-	B	-	A	-	A	-	-	-	B	-	A	A	B	-	-	-	-	B	-
S4B_672933337	4B	58.8018	-	A	B	A	B	A	-	B	B	A	B	A	-	A	-	-	-	A	A	B	-	B	A	-	B	B	-	-	B	-	-	-	A	A	A	A	-	B	A	A	A	A	A	B	A	B	B
S4B_673476786	4B	62.2939	-	-	B	-	B	A	-	-	B	A	-	-	A	A	-	-	B	A	A	-	-	B	A	B	B	B	A	A	-	A	-	B	-	A	-	A	B	B	A	A	A	-	-	-	-	A	-
S4B_673471499	4B	63.3805	-	-	B	A	B	A	-	-	B	-	B	A	A	A	B	B	B	A	-	-	B	B	A	A	B	-	A	A	B	A	-	B	A	A	-	A	B	B	A	-	A	A	A	B	-	-	-
S4B_676733282	4B	64.4439	-	B	B	A	-	-	-	A	B	-	-	-	-	A	-	B	B	A	-	B	-	B	-	A	-	A	-	A	-	A	-	-	A	A	A	-	B	-	-	A	A	-	-	-	A	A	B
S4B_676593970	4B	65.2912	B	B	B	A	B	A	A	A	B	B	B	A	-	A	-	B	B	-	B	B	B	B	-	A	B	-	-	A	B	-	-	B	-	A	A	-	B	-	-	A	A	A	A	B	A	-	B
S4B_676480580	4B	67.2522	-	-	B	-	B	A	A	-	B	-	B	A	-	A	B	B	-	A	-	B	B	-	A	A	B	-	-	-	-	A	A	-	-	-	A	-	-	B	-	A	A	A	A	-	-	A	-
S4B_680033181	4B	76.6587	B	-	-	B	B	B	B	-	-	B	A	-	-	A	B	B	-	-	B	-	-	-	A	A	-	A	B	-	-	A	-	-	A	A	A	A	B	-	A	A	A	A	-	B	-	-	-
S4B_683303936	4B	84.024	B	-	-	-	-	B	B	-	B	B	A	B	A	A	B	-	B	-	B	B	B	-	-	A	B	B	B	A	A	B	-	B	-	A	-	-	B	B	A	A	-	-	-	-	-	B	A
S4B_683596421	4B	85.985	B	B	A	B	B	B	B	A	B	-	A	B	A	-	B	B	B	A	B	-	B	B	A	A	B	B	B	-	A	B	-	B	A	A	A	B	-	B	A	A	A	B	B	-	B	A	A
S4R_10550259	4R	0	-	-	A	A	B	-	B	A	-	-	B	A	A	-	A	A	A	A	-	-	B	B	-	A	B	B	-	A	A	A	-	A	-	A	-	-	-	B	A	-	A	B	-	-	-	A	A
S4R_13874602	4R	1.85204	-	B	A	-	-	A	-	A	-	A	B	A	-	A	A	-	A	A	B	A	B	B	B	-	B	-	A	A	-	-	-	A	-	A	-	A	-	B	-	-	A	-	A	B	-	A	-
S4R_36253136	4R	2.81333	B	-	A	A	B	A	-	-	A	A	B	A	A	A	-	B	A	A	B	-	B	B	B	-	B	B	-	-	B	A	B	-	B	-	A	A	B	B	A	B	A	A	A	-	B	A	A
S4R_37953680	4R	4.42636	B	-	A	A	B	A	-	-	-	A	-	A	A	-	B	B	A	A	-	A	B	B	-	B	B	B	A	-	-	A	-	A	B	A	A	A	-	-	A	B	A	-	A	B	-	A	A
S4R_41182347	4R	7.01407	-	-	-	A	B	B	B	-	-	A	-	A	B	-	B	B	-	-	B	-	B	B	B	-	B	B	A	-	-	A	-	-	-	-	A	A	B	B	A	B	A	-	-	B	-	A	-
S4R_42875843	4R	12.9912	A	-	A	-	-	B	B	-	-	-	B	A	A	A	B	A	A	B	B	A	-	B	B	-	-	B	-	-	-	B	-	-	B	A	A	-	B	B	A	B	-	-	-	-	B	-	A
S4R_44424262	4R	14.2102	A	B	-	-	B	-	B	A	-	-	-	-	-	-	-	-	-	B	-	A	B	-	B	B	B	B	A	B	B	B	B	-	B	A	-	-	B	B	A	B	A	A	-	A	-	B	A
S4R_46379601	4R	15.2516	-	-	A	A	-	B	B	A	-	A	B	-	-	A	-	-	B	-	B	A	B	B	-	-	-	-	A	B	-	-	B	-	B	A	A	A	B	-	-	-	A	-	-	B	B	B	-
S4R_46394348	4R	18.3792	A	B	-	A	-	B	B	A	A	A	B	-	A	A	B	A	-	-	-	-	-	B	-	-	-	B	A	B	B	-	-	A	A	A	A	A	B	B	-	B	-	-	A	B	B	B	-
S4R_47417262	4R	24.7941	A	A	-	-	B	B	-	-	A	A	-	-	-	B	B	A	-	B	-	A	-	-	-	B	-	B	A	B	B	B	-	A	B	A	A	A	-	B	-	B	-	A	A	-	-	B	A
S4R_194951923	4R	45.1578	A	B	A	A	-	-	B	-	-	-	B	B	A	A	B	A	B	B	B	A	B	-	-	-	A	A	B	B	A	A	B	A	-	A	B	A	A	B	B	A	-	A	-	A	-	B	B
S4R_783476319	4R	50.1731	A	-	A	A	B	-	B	B	-	-	B	-	A	A	-	A	-	B	-	-	B	B	A	B	A	A	B	-	-	-	B	-	B	-	-	A	-	B	B	A	-	A	-	A	-	B	-
S4R_797190752	4R	53.2368	-	-	A	-	B	-	B	B	B	A	B	B	A	-	B	A	B	-	B	B	-	B	B	A	A	-	-	B	A	A	-	A	B	A	B	A	B	B	-	-	-	A	-	A	A	B	B
S4R_818478703	4R	54.9611	-	-	A	A	-	B	-	-	B	-	B	B	A	B	B	A	B	-	-	-	B	B	B	A	-	-	-	B	A	A	B	A	B	-	-	A	A	-	-	-	B	-	A	A	-	B	B
S4R_822737458	4R	56.9221	A	B	A	A	B	B	B	A	B	A	-	B	A	-	-	A	B	-	-	-	-	B	-	-	A	A	-	-	A	A	-	A	B	-	B	-	-	-	-	A	-	-	A	A	A	-	B
S4R_822881125	4R	58.9632	-	B	A	A	B	B	B	A	B	A	B	B	A	B	-	A	B	B	B	B	B	B	-	A	-	A	-	B	-	A	-	-	B	B	-	A	-	B	B	A	B	B	-	A	B	B	-
S4R_823463235	4R	62.1575	-	B	-	A	-	B	-	-	B	A	B	-	A	B	B	-	B	-	-	-	-	-	-	A	-	-	-	B	A	-	-	A	-	A	-	A	B	B	-	-	B	-	-	A	B	-	-
S4R_825307067	4R	63.3765	-	-	-	-	B	B	B	-	-	A	B	-	-	B	-	A	B	-	B	-	B	B	-	-	-	-	-	B	A	A	B	A	B	B	-	A	-	B	B	-	-	B	-	-	B	B	B
S4R_825536755	4R	65.2285	A	-	-	A	B	B	-	-	-	A	B	-	A	B	-	A	B	B	B	B	B	-	-	A	-	-	B	B	-	A	B	-	-	-	-	A	A	B	B	A	B	-	-	-	B	-	-
S4R_834411867	4R	69.0228	A	B	A	A	-	B	B	A	B	A	B	B	A	B	B	A	B	B	B	-	-	B	-	A	-	-	B	B	A	A	A	-	B	A	B	A	B	B	B	A	B	-	-	A	A	B	-
S4R_845513273	4R	69.6806	-	-	A	A	B	B	B	A	B	A	B	B	-	B	-	A	B	B	B	-	-	B	-	-	A	-	-	B	A	A	-	-	B	A	B	A	-	B	-	A	-	-	-	A	-	B	-
S4R_890176534	4R	70.5733	A	B	-	A	-	B	B	-	B	-	B	-	A	-	B	A	B	-	B	-	B	B	B	A	A	A	B	B	A	A	-	-	B	A	-	-	B	B	B	A	B	A	-	-	A	B	B
S4R_887754661	4R	71.3928	A	-	-	-	B	-	B	A	-	A	B	B	A	B	B	A	-	B	-	-	-	-	-	B	-	A	B	-	A	A	-	A	B	A	B	A	B	B	-	A	-	-	A	A	A	B	-
S4R_891160742	4R	72.6916	A	A	B	-	B	-	B	A	-	-	B	B	A	B	B	A	B	B	B	B	B	B	B	A	-	A	-	B	A	A	-	A	B	A	B	A	B	B	B	A	B	-	A	A	A	B	-
S4R_889704053	4R	74.7193	A	A	B	A	-	B	B	A	B	A	B	-	B	B	-	-	-	B	B	-	-	B	B	A	A	A	-	-	A	A	A	-	B	A	-	A	B	-	B	A	-	-	A	A	-	B	-
S4R_885135525	4R	76.643	A	A	-	A	-	B	B	A	B	A	B	-	-	B	B	A	B	-	-	B	B	B	B	B	A	A	B	B	A	A	-	A	B	A	B	A	B	A	B	A	B	-	A	A	A	-	B
S4R_881504092	4R	80.2198	-	A	-	-	B	B	B	-	B	-	B	-	A	-	A	-	-	B	-	-	-	B	A	B	A	A	-	B	-	A	-	A	-	-	B	A	B	A	-	A	B	B	-	-	A	-	B
S4R_883965633	4R	82.0057	A	-	-	A	-	-	B	-	B	-	B	B	A	B	-	-	-	B	B	-	B	B	A	B	-	A	B	B	A	A	-	A	-	A	B	-	B	A	B	A	B	A	A	-	-	B	B
S4R_878828102	4R	84.0059	A	B	-	A	-	-	A	A	B	A	B	B	-	B	-	A	-	B	-	B	-	B	A	B	-	A	-	B	A	A	-	-	-	A	B	-	B	-	B	-	-	-	-	A	A	B	-
S4R_875803485	4R	85.701	-	B	B	-	-	B	-	A	B	A	B	B	B	B	A	A	-	B	B	B	B	-	-	-	-	A	B	-	A	A	A	-	B	A	B	A	B	A	B	-	B	B	A	A	-	-	-
S4R_875529860	4R	88.0831	A	B	-	-	B	B	A	A	-	-	-	-	A	-	A	-	B	-	B	-	B	B	-	-	A	A	B	-	A	A	-	-	B	A	B	A	-	A	B	-	B	-	-	-	A	B	B
S4R_852282125	4R	90.1667	-	-	-	-	B	-	A	-	B	A	B	B	-	B	A	A	-	B	B	-	-	-	A	-	A	A	B	B	A	-	-	A	B	A	-	-	B	-	B	A	B	-	A	A	A	-	B
S4R_873805280	4R	90.9478	A	A	B	-	B	B	A	-	-	-	B	B	A	B	-	A	B	B	B	-	B	B	A	-	-	A	-	B	A	A	-	-	B	A	B	A	B	A	B	-	-	-	-	A	-	A	B
S4R_871978418	4R	92.4404	A	B	B	A	-	-	A	A	B	A	B	-	A	B	A	A	B	B	-	-	B	B	-	B	A	A	B	B	A	A	-	A	B	A	B	A	-	-	-	A	-	-	A	-	A	A	-
S4R_859245690	4R	94.5539	-	B	B	A	A	B	-	-	B	-	B	B	A	B	A	A	-	B	B	B	B	A	A	B	A	A	B	B	-	A	-	A	B	A	B	A	B	-	B	A	B	A	A	A	-	A	B
S4R_858208345	4R	95.2295	-	B	B	A	-	-	A	-	B	-	-	B	B	-	-	A	-	-	-	B	B	A	A	B	-	A	B	B	-	-	-	-	B	A	B	-	-	A	B	A	B	-	A	-	A	-	B
S4R_862072629	4R	98.5669	-	B	B	-	-	B	A	-	B	-	B	B	A	B	-	A	-	B	B	-	B	A	-	B	-	B	B	B	-	A	-	A	B	A	B	-	-	A	B	-	B	B	-	A	A	-	B
S4R_892627955	4R	100.18	-	-	B	A	A	B	-	-	B	-	-	-	-	B	A	A	-	B	B	-	-	A	A	B	A	B	B	B	A	-	-	A	B	-	B	-	-	A	B	A	B	B	-	-	A	A	B
S4R_864367347	4R	102.032	-	B	B	A	A	B	-	A	B	A	B	B	-	B	A	-	B	B	B	-	-	-	A	B	-	B	-	B	-	-	A	-	-	B	B	A	-	A	-	-	B	B	-	-	-	A	B
S4R_901749021	4R	104.761	A	B	-	-	A	B	-	-	-	-	B	-	-	A	A	A	B	-	B	A	B	A	-	B	A	B	-	B	A	-	A	A	B	-	B	-	A	A	-	A	B	B	-	A	A	A	B
S4R_906614697	4R	105.542	A	-	B	A	A	B	A	A	B	A	B	B	A	A	A	A	B	B	B	A	-	A	A	B	A	B	-	-	-	A	-	-	B	A	B	A	A	A	-	A	B	-	A	-	-	A	-
S4R_907071412	4R	106.435	-	B	B	A	A	B	-	A	-	A	-	-	-	-	A	A	-	B	B	A	-	A	A	-	-	B	-	B	-	A	-	A	B	B	B	-	A	-	-	A	-	B	-	-	A	A	B
S4R_903797623	4R	108.074	A	B	-	-	A	B	A	A	B	A	-	B	A	A	A	-	A	B	B	-	B	A	-	B	A	B	B	B	A	A	-	A	B	B	B	A	-	A	B	A	B	B	-	A	A	A	B
S4R_917833492	4R	109.829	-	B	B	-	A	B	-	-	B	A	-	B	A	-	A	-	A	-	B	-	B	-	A	B	-	-	B	B	-	A	A	-	B	-	B	-	-	A	-	-	-	B	A	-	-	-	B
S4R_916919863	4R	110.892	-	B	B	A	A	B	A	-	B	-	A	-	-	A	-	-	-	-	B	-	B	-	-	-	B	-	B	B	-	-	-	B	B	-	-	A	A	A	B	-	B	-	A	-	-	-	B
S4R_917339060	4R	112.647	A	B	-	A	A	B	A	-	B	-	A	B	A	A	A	A	A	B	B	A	B	A	A	B	A	-	B	-	-	A	-	-	B	A	B	-	-	A	B	A	B	-	-	B	B	-	B
S4R_916654000	4R	113.393	A	B	B	A	-	B	-	-	B	-	A	-	-	A	A	A	A	-	B	-	-	A	A	B	A	-	B	-	A	-	A	-	B	A	B	A	A	A	B	-	B	B	A	B	B	-	B
S4R_923102589	4R	115.147	A	B	B	-	A	-	A	A	B	A	A	-	-	-	A	A	-	B	B	A	B	-	-	B	-	B	-	B	A	A	-	-	B	A	B	A	A	-	-	-	-	B	A	B	B	A	-
S4R_924784308	4R	116.843	A	B	-	-	-	-	-	A	B	A	-	B	B	A	-	-	-	-	B	A	B	A	-	B	-	B	B	B	A	A	-	A	-	A	-	A	-	-	B	A	B	B	-	B	B	-	-
S4R_894236313	4R	120.237	A	B	B	A	-	B	A	A	B	A	-	B	-	B	-	-	-	B	B	A	B	A	A	-	-	B	-	B	A	A	A	A	B	-	B	A	A	A	B	A	B	B	A	B	A	B	A
S4R_894582013	4R	121.775	-	B	-	-	A	B	-	A	B	A	A	B	A	-	A	A	A	B	B	A	B	A	A	B	-	B	B	-	-	-	-	-	B	-	B	A	-	A	-	A	B	B	-	B	-	-	A
S4R_893143625	4R	122.46	-	-	B	A	A	B	-	-	B	-	A	B	A	A	A	A	A	B	-	A	B	A	A	B	-	B	B	-	A	A	A	-	B	A	B	A	-	A	-	-	B	B	A	-	A	-	A
S4R_933414339	4R	123.322	A	-	B	-	A	B	A	A	B	A	A	-	A	A	-	-	A	B	-	A	-	A	-	B	A	B	B	B	A	A	-	-	B	-	-	-	A	A	B	A	B	-	A	B	-	-	A
S4R_924233639	4R	124.989	A	B	B	A	A	B	A	A	B	-	A	-	A	A	A	A	-	B	B	-	B	A	-	B	A	B	B	-	A	A	A	A	B	A	B	A	-	A	B	A	-	-	-	B	B	B	B
S4R_924233567	4R	125.836	-	B	-	A	A	B	A	-	B	A	A	B	A	A	A	-	-	-	B	-	B	-	A	-	-	B	B	-	A	-	-	-	-	B	B	A	A	-	B	A	B	-	A	-	-	B	B
S4R_950812801	4R	128.668	A	B	B	-	A	B	-	-	-	A	-	B	A	-	A	-	B	B	B	-	-	A	-	B	-	B	B	A	A	A	B	A	B	B	B	A	A	A	B	A	B	B	-	-	B	B	B
S4R_935575649	4R	129.611	-	B	B	A	A	B	A	-	B	A	A	-	A	-	-	A	-	B	-	A	-	-	-	B	A	B	B	B	A	A	-	-	-	-	B	-	A	A	B	A	B	B	-	-	-	B	B
S4R_937145280	4R	132.675	A	-	-	A	A	B	A	A	-	A	A	B	-	A	A	A	A	-	-	A	-	-	A	B	A	-	B	B	A	A	A	A	B	A	B	A	-	A	B	A	-	B	-	B	B	A	B
S4R_960895706	4R	137.316	A	-	A	A	-	B	A	A	-	-	A	B	A	A	-	-	-	-	-	A	-	A	-	B	B	B	B	A	A	-	-	-	B	A	B	A	A	A	B	A	-	B	-	B	-	B	B
S4R_947925486	4R	138.242	-	A	A	A	-	-	-	-	B	-	A	B	-	A	-	A	B	B	B	-	-	A	A	B	B	B	B	A	-	-	-	-	B	A	B	-	A	A	-	-	B	B	A	B	A	B	B
S4R_955207664	4R	138.956	A	B	A	A	A	B	A	A	B	-	A	B	B	A	A	A	-	B	B	-	B	A	A	B	B	B	B	A	A	A	B	B	-	A	-	A	A	A	B	A	B	B	A	-	A	-	-
S4R_962708909	4R	139.551	A	B	B	A	A	B	A	A	B	A	-	-	-	A	A	A	B	-	B	A	B	A	A	B	B	B	B	A	A	A	B	-	B	A	B	A	A	A	B	A	B	B	A	-	A	A	B
S4R_945653527	4R	140.147	A	B	B	A	A	B	-	-	B	A	A	B	-	A	-	A	B	B	B	-	-	-	-	B	B	B	B	A	-	A	B	-	B	A	B	-	A	A	B	A	B	-	-	B	-	-	B
S4R_966149985	4R	141.516	A	-	-	A	A	-	-	-	B	A	A	-	A	A	A	A	B	-	B	B	B	A	A	-	B	B	B	A	A	A	B	-	B	A	-	A	A	A	B	A	B	-	A	B	A	-	B
S4R_967088416	4R	142.201	A	-	B	-	A	B	A	-	B	A	A	-	-	A	A	A	B	B	B	B	B	-	A	-	B	B	B	A	A	-	B	-	B	-	B	A	A	A	-	A	B	B	-	B	A	-	B
S4R_968958178	4R	143.265	A	A	-	-	A	B	-	-	-	A	-	B	A	A	-	-	B	-	-	-	B	A	-	-	B	-	-	-	A	A	-	B	B	-	B	-	A	A	-	-	B	-	-	B	A	A	-
S5A_8947285	5A	0	-	B	A	B	B	-	B	-	B	B	B	A	A	B	B	B	A	A	-	-	A	-	B	-	A	B	B	B	-	B	-	-	-	A	B	A	-	B	-	B	B	-	-	-	-	B	-
S5A_12408947	5A	4.55556	-	-	-	-	-	-	-	-	-	B	A	A	-	-	-	B	-	-	B	-	A	A	-	B	A	-	B	B	B	B	-	-	A	A	-	A	A	B	B	B	B	-	A	A	A	-	-
S5A_22993527	5A	15.8456	-	B	A	B	B	-	A	B	B	-	B	A	A	A	B	A	-	-	-	-	A	B	-	-	-	-	B	-	-	B	-	A	-	-	-	A	-	-	-	B	B	A	A	A	A	-	B
S5A_23701069	5A	16.8258	A	-	-	-	B	-	-	B	B	A	B	A	A	A	B	A	-	-	A	A	A	-	A	-	-	A	B	-	B	-	-	-	-	A	B	A	A	-	-	B	-	A	-	A	-	-	B
S5A_31549949	5A	19	A	B	-	-	-	-	A	B	B	A	-	A	A	A	-	-	A	-	A	-	-	B	A	B	B	B	B	B	B	-	-	A	A	-	B	A	-	B	B	-	B	-	A	-	-	B	-
S5A_30014365	5A	20.5626	-	B	-	-	B	-	A	B	-	A	B	A	B	A	B	-	A	B	A	A	A	-	A	B	-	B	B	-	B	B	A	-	A	A	-	-	A	B	B	B	B	A	-	A	-	-	-
S5A_34692744	5A	21.3689	-	B	-	B	B	-	A	B	-	A	-	A	-	A	B	-	A	B	-	-	-	B	-	B	-	-	B	B	B	B	A	A	-	A	B	A	-	B	B	B	B	A	A	A	-	-	B
S5A_37911782	5A	22.1151	-	B	A	B	-	-	A	B	-	-	-	A	A	A	B	-	-	B	A	A	A	B	-	B	B	-	B	B	B	-	A	-	A	A	B	A	A	B	B	A	-	A	-	-	-	A	-
S5A_39710552	5A	25.3975	A	B	A	B	B	-	A	-	B	B	A	A	A	B	-	-	A	B	A	A	A	B	A	B	B	A	B	B	B	B	-	A	-	A	B	-	A	B	B	A	B	A	-	A	A	-	B
S5A_41762829	5A	28.0307	A	-	A	-	B	-	-	B	-	-	-	A	A	-	-	B	A	B	A	-	A	B	-	B	A	-	-	B	-	B	-	-	-	A	-	-	-	-	B	A	B	A	-	A	A	-	B
S5A_42652695	5A	31.225	A	-	-	B	B	-	-	-	-	B	-	A	A	A	B	A	-	B	A	-	-	B	A	B	-	-	B	-	B	B	A	A	A	-	B	A	A	-	B	B	-	-	-	A	A	-	B
S5A_46789060	5A	33.7264	A	B	A	-	B	-	-	B	B	B	-	A	A	-	B	A	A	B	A	-	A	-	-	B	B	A	B	B	-	B	-	A	A	A	-	A	-	B	B	B	B	A	A	-	A	A	B
S5A_96110733	5A	35.9012	A	B	-	B	-	-	-	B	B	B	-	A	-	B	B	A	A	B	A	-	A	B	-	B	-	A	B	B	-	B	-	-	A	-	B	A	A	B	B	-	B	A	A	A	A	A	B
S5A_416183685	5A	38.108	A	B	A	B	B	-	A	-	B	B	-	A	A	B	B	A	A	-	-	A	A	B	A	B	B	A	-	B	B	B	-	A	A	A	-	A	-	B	B	B	B	A	-	A	A	-	B
S5A_440028631	5A	42.3542	A	B	A	B	B	-	-	B	-	B	-	-	-	A	B	A	A	B	A	-	-	B	-	-	-	-	B	B	B	B	-	A	A	-	B	-	A	B	-	A	B	A	-	A	-	-	B
S5A_446290416	5A	45.6367	A	A	A	-	B	-	-	-	B	A	B	A	A	A	B	A	A	-	-	-	A	-	A	-	B	A	B	B	-	B	B	A	A	A	B	-	A	-	B	A	-	A	A	A	-	-	B
S5A_475560485	5A	49.9946	A	-	A	-	-	-	A	B	B	-	B	A	A	-	B	A	A	B	A	-	A	A	-	B	B	A	B	B	B	B	-	A	B	B	B	A	-	B	B	-	B	A	A	A	A	-	B
S5A_475340436	5A	50.7191	A	-	A	B	B	-	-	-	B	B	B	A	A	-	B	A	A	B	A	-	A	A	-	-	-	-	B	B	-	-	A	-	-	B	-	A	A	B	B	B	B	-	A	-	A	-	B
S5A_480310673	5A	55.3604	A	A	A	-	B	-	A	B	B	B	B	-	B	-	-	-	A	B	A	-	A	A	-	B	B	A	B	B	B	B	-	A	B	B	B	A	A	B	-	-	B	A	A	B	-	B	-
S5A_484775806	5A	56.2077	-	A	-	B	B	-	-	-	-	-	B	-	B	A	B	A	A	-	A	-	A	A	A	-	B	A	B	-	B	B	-	-	B	B	B	A	B	B	B	-	-	-	-	B	A	-	B
S5A_505332965	5A	58.2913	A	-	A	B	B	-	-	-	B	B	-	A	B	-	-	A	B	B	A	-	A	A	-	-	B	A	-	B	-	B	-	-	-	-	B	A	B	B	-	B	B	-	-	-	A	B	-
S5A_541463328	5A	63.2071	-	A	A	-	B	-	B	B	B	-	-	A	B	A	-	-	-	A	A	A	A	A	A	-	-	-	A	B	B	B	A	-	B	-	B	A	B	B	B	B	B	-	-	B	-	B	A
S5A_530264749	5A	65.6674	A	-	A	A	B	-	B	B	B	A	B	-	-	-	-	A	-	A	A	-	A	A	A	B	-	A	A	B	B	B	-	A	B	-	B	A	B	B	B	B	B	A	-	B	A	A	-
S5A_514082970	5A	68.3476	A	A	-	B	B	-	-	-	B	-	B	A	B	A	-	A	B	A	A	-	A	A	A	-	-	A	B	B	B	B	A	A	B	B	-	A	B	B	-	A	-	A	B	B	-	-	-
S5A_560194293	5A	74.6284	A	A	A	A	B	-	-	-	B	A	B	-	B	B	B	A	B	A	A	-	A	A	A	A	-	A	B	B	B	A	A	A	-	-	B	A	-	B	B	A	-	A	B	A	-	-	-
S5A_556827909	5A	75.4616	A	-	-	A	B	-	B	-	-	A	B	-	B	A	B	-	-	-	A	B	-	A	A	A	B	-	B	B	-	-	A	A	-	B	B	-	B	B	B	-	B	-	-	A	A	-	A
S5A_555347307	5A	77.3486	-	-	A	A	B	-	-	-	-	A	B	B	B	A	-	A	-	-	A	B	A	A	A	-	B	A	B	-	-	A	A	-	B	-	B	A	-	-	-	-	B	A	-	-	-	B	A
S5A_552628341	5A	79.5711	-	-	-	-	B	-	B	-	-	A	B	-	-	-	B	A	-	A	A	-	-	A	-	A	B	A	B	-	B	-	-	A	B	-	-	-	-	B	-	B	B	A	-	-	A	-	-
S5A_565277508	5A	84.5845	-	A	B	B	B	-	-	-	-	A	B	A	B	B	B	A	B	-	-	-	A	A	A	-	B	-	B	A	-	A	A	-	-	-	B	A	B	B	-	B	-	-	-	-	-	-	A
S5A_569732348	5A	87.024	B	A	A	-	-	-	B	-	-	A	B	-	B	-	B	-	-	B	-	B	A	A	A	A	B	-	B	A	-	A	-	-	-	-	B	-	B	B	B	B	A	-	-	A	A	-	-
S5A_570280896	5A	89.5886	-	-	-	B	-	-	-	B	-	-	B	-	B	B	B	B	B	A	A	-	A	A	-	-	B	-	B	A	B	A	-	A	-	-	B	A	B	-	-	B	-	A	B	A	-	-	A
S5A_571952159	5A	92.4463	B	A	A	-	-	-	B	B	-	A	B	-	A	B	B	-	-	A	A	-	A	-	A	-	-	B	B	A	-	-	-	-	-	B	-	A	-	B	A	B	A	-	-	B	A	B	A
S5A_599347672	5A	101.281	-	A	A	-	B	-	B	B	B	A	B	A	B	B	B	B	B	-	A	B	A	-	A	-	-	B	-	-	B	A	-	-	-	-	-	A	-	B	A	B	-	A	-	B	A	A	A
S5A_622487713	5A	110.02	-	-	B	B	B	-	B	B	-	B	B	A	-	B	A	-	-	-	A	-	A	B	B	B	B	B	B	A	B	A	-	A	A	B	A	A	-	-	A	B	A	A	B	B	A	A	A
S5A_625206599	5A	112.26	B	-	B	B	B	-	B	-	B	-	-	A	-	B	A	B	-	A	A	B	-	-	B	-	B	B	B	A	-	-	B	A	A	-	B	A	B	B	A	B	A	-	-	-	A	A	A
S5A_662833244	5A	129.577	B	A	B	B	B	-	-	-	A	-	-	B	B	B	A	B	A	B	A	B	A	-	A	B	-	-	B	-	-	B	-	B	A	B	B	-	B	B	B	B	A	-	-	-	-	-	A
S5A_662054260	5A	130.688	B	-	-	-	-	-	B	B	-	-	-	B	-	-	A	B	A	-	B	-	A	-	A	-	B	B	B	A	-	-	-	B	-	-	B	B	B	B	B	B	A	-	-	-	-	A	-
S5A_663298386	5A	144.534	B	-	-	B	A	-	B	-	-	B	-	B	B	B	A	-	A	B	-	B	A	B	A	B	B	B	B	A	-	B	-	-	-	B	-	B	B	B	B	-	A	A	-	-	A	-	A
S5B_13151735	5B	0	A	A	-	B	-	A	B	-	A	A	A	A	B	A	A	B	-	-	-	B	-	-	A	A	A	A	A	-	A	A	B	B	A	B	B	B	-	-	B	A	A	B	-	A	-	-	B
S5B_17952227	5B	2.27306	A	A	B	-	-	-	B	A	-	A	-	-	B	-	A	B	A	B	A	B	-	B	-	-	A	-	A	B	A	A	-	-	-	B	-	B	-	B	B	A	A	-	A	A	-	A	B
S5B_18032486	5B	5.33679	A	-	B	B	B	-	B	-	-	-	A	-	-	A	A	-	-	B	B	B	A	-	-	A	-	A	A	B	-	-	-	B	-	-	B	B	-	B	-	A	A	B	A	A	B	A	B
S5B_18173662	5B	8.16895	A	A	-	B	B	A	B	-	-	A	A	-	-	A	A	-	A	B	A	B	A	B	-	A	A	B	A	B	A	-	B	-	A	B	B	B	A	B	B	A	A	-	-	-	B	A	-
S5B_24139399	5B	10.9486	B	A	-	-	B	A	B	-	A	-	A	A	B	-	A	B	-	-	B	B	A	B	-	A	A	B	-	B	A	-	-	-	A	B	-	B	-	-	B	A	A	-	A	-	B	B	-
S5B_24299609	5B	14.3611	-	-	-	B	B	A	B	-	-	A	-	-	B	A	A	-	-	-	-	-	-	-	A	-	-	B	A	B	A	-	-	-	A	B	B	B	B	B	B	A	A	A	A	-	B	B	-
S5B_25186883	5B	17.3635	B	-	A	-	-	-	-	-	-	A	A	-	B	-	A	B	A	-	-	-	-	B	A	A	A	B	A	B	-	A	-	-	B	B	A	-	B	B	B	A	A	A	-	A	B	B	B
S5B_27746822	5B	22.8171	B	B	A	-	B	-	-	-	A	-	A	-	B	A	A	-	-	A	-	-	-	A	A	-	A	-	A	-	A	A	-	-	B	B	A	B	B	-	-	-	-	A	-	-	B	B	B
S5B_28276556	5B	25.8195	A	-	A	B	B	A	-	-	A	-	A	-	-	-	-	B	A	A	-	B	A	A	A	-	A	B	A	-	A	A	B	-	-	B	A	B	A	B	A	A	A	A	-	A	B	-	B
S5B_30058615	5B	29.9259	-	B	-	B	B	-	-	-	A	A	A	-	A	A	-	B	-	A	B	-	A	A	-	-	A	B	-	-	B	A	-	-	B	B	A	B	-	B	A	A	A	A	A	A	B	B	B
S5B_38904126	5B	33.4393	-	B	A	B	B	A	-	A	B	A	-	A	A	-	A	B	-	-	-	-	-	A	-	-	A	B	A	A	B	A	A	-	B	-	A	-	A	B	A	A	A	-	A	A	A	B	-
S5B_48037852	5B	34.1968	-	B	A	B	B	A	B	A	-	A	A	-	B	-	A	B	-	A	-	-	A	A	A	A	-	-	A	A	B	-	A	A	B	B	A	-	-	-	A	A	A	-	A	-	A	B	-
S5B_48574016	5B	38.3032	-	B	A	B	-	-	-	A	B	A	-	A	A	A	A	A	A	-	-	B	A	A	-	A	-	B	-	A	B	A	-	-	B	-	A	A	-	-	A	-	A	-	A	A	B	A	B
S5B_60232029	5B	40.7238	B	B	A	B	B	-	-	-	B	A	A	-	A	A	-	A	A	-	A	B	A	A	-	A	-	-	A	A	-	-	A	A	B	-	A	A	A	-	A	A	A	-	A	-	B	-	B
S5B_265655740	5B	42.2624	B	-	A	-	B	-	B	-	B	A	A	-	A	A	A	A	A	A	B	B	A	A	A	A	-	B	A	A	B	A	A	A	B	B	-	A	A	B	-	A	A	A	A	A	B	B	B
S5B_430347064	5B	45.2063	B	-	-	-	B	A	B	B	B	-	-	-	A	A	A	A	-	A	-	-	A	A	A	A	-	B	B	A	B	A	-	A	A	B	-	A	A	-	A	-	A	A	-	A	-	-	B
S5B_455638292	5B	47.0933	-	A	A	B	-	-	-	-	B	-	A	A	A	A	A	-	-	A	-	B	A	-	-	-	A	B	-	A	-	-	-	A	-	-	A	-	A	B	A	A	A	A	-	-	B	-	B
S5B_463328412	5B	48.1134	B	B	A	-	B	-	B	A	B	-	A	-	A	-	A	A	-	-	-	-	-	A	A	-	-	-	B	-	-	A	-	A	-	B	A	-	-	B	A	-	-	A	-	A	B	B	B
S5B_463826150	5B	49.1131	-	B	A	B	-	A	-	-	B	-	A	-	A	-	A	A	A	-	A	-	A	A	-	A	A	B	B	-	B	A	-	-	A	B	A	-	A	-	A	A	A	-	-	A	-	-	B
S5B_481324945	5B	51.3199	B	-	A	B	B	A	B	-	B	A	A	A	A	B	A	A	A	A	-	B	A	A	A	-	B	A	B	A	B	A	A	-	-	B	A	A	-	B	A	A	A	-	-	A	B	-	B
S5B_481444936	5B	52.0048	B	B	A	-	B	A	B	-	-	A	A	A	-	B	A	-	A	-	-	B	A	A	-	-	B	-	B	A	B	A	-	-	A	B	A	A	A	B	-	A	A	A	B	A	B	-	B
S5B_481883812	5B	52.7509	B	B	-	B	B	A	-	-	B	A	A	A	A	B	A	A	A	-	-	-	A	A	A	A	B	B	B	A	-	A	-	-	A	B	A	A	A	B	A	A	A	A	B	-	B	-	-
S5B_484305924	5B	53.5084	B	-	-	-	-	A	B	-	B	-	A	-	A	-	A	A	-	-	-	-	A	A	A	A	-	-	-	-	B	A	-	-	-	-	A	A	-	B	A	A	A	A	-	A	B	-	B
S5B_508056195	5B	57.8281	-	B	A	B	B	A	-	-	B	A	A	A	-	A	A	A	A	A	B	B	A	A	A	A	-	B	-	A	-	A	-	A	-	B	-	-	-	B	A	-	A	A	-	A	B	-	-
S5B_512745231	5B	59.3907	B	B	A	B	-	A	-	-	B	A	A	A	A	-	-	-	A	A	B	B	A	A	A	A	-	B	B	A	B	A	-	-	-	B	A	A	-	-	A	A	A	-	-	A	B	A	-
S5B_530244701	5B	60.2239	B	-	A	B	B	A	B	A	-	A	A	-	-	-	A	A	-	A	B	-	A	A	-	A	B	-	B	A	A	-	-	-	A	-	A	-	B	B	-	A	A	A	B	A	B	-	B
S5B_541114601	5B	62.0759	B	B	A	-	B	A	B	A	-	A	-	-	A	-	A	-	-	A	B	A	-	A	A	-	-	A	B	A	A	B	-	A	A	-	A	-	-	B	A	-	-	A	-	A	B	-	B
S5B_545677735	5B	63.1173	-	-	A	-	B	A	B	-	-	A	-	A	-	-	-	B	-	A	B	-	-	A	-	A	-	A	B	-	A	B	A	-	-	B	-	A	B	B	A	A	A	-	A	-	-	-	-
S5B_552483565	5B	64.043	-	B	-	B	-	A	B	-	B	-	A	A	-	A	A	B	A	A	B	A	-	A	A	A	A	A	B	A	A	B	A	A	A	B	A	A	-	-	A	-	-	A	A	A	B	B	B
S5B_566418664	5B	70.9001	B	-	A	B	B	A	B	-	B	A	A	-	A	A	A	B	-	-	-	-	A	-	-	A	A	A	B	A	B	B	-	B	A	B	-	-	A	B	-	-	A	A	A	-	B	B	B
S5B_565726958	5B	71.762	-	A	A	B	-	-	B	A	B	A	A	B	-	A	A	B	A	A	-	-	-	A	A	-	A	A	B	A	-	B	-	-	A	B	A	A	A	B	A	-	A	-	A	A	-	-	B
S5B_573425623	5B	74.4307	-	A	-	B	B	A	-	-	B	A	A	-	B	A	A	B	A	A	B	B	-	-	-	-	A	A	-	A	B	B	-	-	-	-	A	A	A	B	A	A	A	-	-	A	B	A	B
S5B_572375837	5B	76.7756	A	A	A	-	B	-	B	-	B	-	A	B	B	-	A	B	A	A	B	B	A	-	-	-	A	-	B	A	-	B	-	-	-	B	-	A	-	-	-	A	A	-	A	A	-	A	-
S5B_572372705	5B	77.7753	-	A	-	B	-	A	B	-	B	A	A	-	B	-	-	B	-	A	B	B	-	A	-	-	A	A	B	-	-	-	B	A	A	-	A	-	A	B	A	A	A	-	-	A	B	A	A
S5B_575214840	5B	80.7777	A	B	B	B	A	A	B	-	B	-	A	A	B	A	A	B	A	-	B	-	A	A	B	-	A	A	B	-	B	B	B	-	A	B	A	A	A	-	A	-	A	A	-	A	A	A	-
S5B_589700249	5B	82.4728	A	-	B	-	A	A	B	A	-	A	A	-	-	-	A	-	A	-	B	B	A	A	B	-	-	A	-	A	-	B	-	A	A	B	-	A	A	-	A	A	A	-	A	A	-	A	-
S5B_586892269	5B	83.1769	A	A	-	-	A	A	B	A	A	A	A	A	B	-	A	B	A	A	B	B	A	A	B	-	-	A	B	A	B	B	-	-	A	-	-	A	-	-	A	A	A	A	A	A	A	A	A
S5B_621904152	5B	85.5975	A	-	A	-	A	A	B	-	A	A	A	-	B	A	-	B	A	A	B	-	A	A	B	A	A	-	B	A	B	-	-	B	A	-	A	A	-	B	-	-	A	-	-	A	-	A	A
S5B_616256704	5B	87.2925	-	A	A	-	A	A	-	A	A	A	A	A	B	B	A	B	A	A	B	-	-	A	-	A	A	A	B	A	B	B	-	-	-	B	A	A	B	B	A	-	A	-	-	-	A	A	-
S5B_646189414	5B	89.5323	A	A	-	B	A	-	B	-	A	A	-	A	B	B	A	B	A	-	B	B	-	A	-	A	A	A	B	A	B	-	-	B	A	B	A	A	B	-	-	B	A	A	A	-	-	A	A
S5B_687268708	5B	96.0183	A	-	-	A	A	-	B	A	-	A	A	A	B	B	A	B	-	A	B	B	A	A	-	A	A	-	-	B	-	B	-	-	A	B	A	-	-	B	-	-	B	A	-	-	B	-	A
S5B_686895865	5B	97.1049	-	-	-	A	-	A	B	-	A	-	-	A	-	B	A	-	-	A	B	-	-	-	-	A	-	-	-	B	B	B	A	A	A	B	A	A	-	B	A	B	B	A	-	-	-	A	-
S5B_697748372	5B	100.597	A	-	B	-	-	A	B	-	-	A	A	-	-	-	A	B	-	-	B	-	-	B	B	A	-	-	B	B	-	B	A	-	B	B	-	A	B	B	A	-	-	A	-	A	-	A	-
S5B_696890219	5B	102.923	A	-	B	A	A	A	B	-	A	-	A	A	B	B	A	-	-	A	-	-	A	-	B	-	A	B	B	A	B	B	-	-	B	B	A	A	B	B	A	-	B	A	-	-	A	A	A
S5B_710340946	5B	110.264	A	B	A	A	-	-	B	-	A	A	A	-	A	B	A	B	A	A	-	-	-	-	B	A	-	B	-	B	-	B	-	-	-	B	A	A	B	B	A	B	-	A	-	A	A	-	-
S5B_710621033	5B	111.07	-	B	-	A	A	B	-	-	A	-	A	-	A	B	A	A	A	-	B	B	A	B	-	A	-	B	B	B	B	B	A	A	B	B	-	A	-	B	A	B	B	-	B	A	A	-	A
S5B_711818622	5B	112.922	-	-	A	A	A	-	-	A	A	A	A	-	A	B	A	-	-	A	A	-	-	-	-	-	-	B	B	B	-	-	-	-	B	-	A	A	B	B	A	B	B	A	B	-	A	A	A
S5B_713621235	5B	115.195	A	-	A	A	A	B	-	-	A	-	A	A	A	-	-	B	A	A	A	-	-	B	-	-	-	B	B	B	-	-	A	A	-	B	-	-	B	B	A	-	-	-	B	-	A	-	-
S5B_715964195	5B	117.975	-	-	A	-	A	B	B	-	A	A	-	-	A	A	A	-	A	A	B	-	A	B	B	A	B	B	-	B	B	B	-	A	B	B	A	A	B	B	A	B	B	B	-	A	A	A	-
S5B_718721962	5B	122.081	A	B	A	A	A	B	B	A	A	A	B	A	A	A	A	B	-	A	B	-	A	-	B	A	-	-	A	B	B	-	A	A	B	B	A	A	B	-	A	-	B	B	B	A	A	A	-
S5B_719559396	5B	122.914	A	-	A	-	A	B	B	-	-	-	B	A	A	A	A	-	A	A	B	B	A	-	B	A	B	-	A	-	-	B	-	-	B	B	A	A	B	-	A	B	-	B	-	-	A	A	A
S5B_722640629	5B	125.917	-	B	A	A	A	B	-	-	-	-	-	-	-	A	-	-	-	A	-	-	A	-	A	-	-	B	A	-	B	-	A	-	B	-	A	A	-	-	-	B	B	B	-	-	A	A	A
S5B_725141635	5B	126.764	A	B	A	A	-	B	B	A	A	A	B	A	A	A	A	B	A	A	A	B	A	B	-	A	B	B	A	B	B	-	-	-	B	B	-	-	B	B	-	B	B	B	B	A	A	A	A
S5B_725823425	5B	129.073	-	-	-	-	A	-	B	-	A	A	B	A	A	-	-	-	-	-	A	B	-	B	A	A	-	B	A	-	-	-	B	-	B	-	-	A	B	B	A	B	B	B	-	-	A	-	A
S5B_725940670	5B	129.998	A	-	A	A	A	B	B	A	-	-	-	-	A	A	A	A	-	A	-	-	A	B	-	A	-	-	A	B	B	B	-	A	B	B	A	-	B	B	A	B	-	-	-	-	A	A	A
S5B_726373280	5B	131.885	A	-	-	-	A	B	B	B	A	-	B	A	-	A	A	-	A	-	A	-	A	B	-	A	B	B	A	B	-	B	B	-	-	B	A	A	B	B	A	B	B	B	B	A	A	A	A
S5B_726391147	5B	132.865	-	-	-	-	-	-	-	-	-	-	-	-	A	A	A	-	A	A	-	-	-	-	-	A	B	B	A	B	B	B	-	-	-	B	A	A	-	B	A	-	B	-	B	A	-	A	A
S5B_733098629	5B	142.054	B	B	-	A	A	B	B	B	-	A	-	A	A	A	A	B	B	A	A	B	-	B	-	A	B	A	-	B	-	-	-	-	-	-	A	-	B	B	A	-	B	B	B	-	A	-	A
S5B_737176243	5B	146.969	B	A	A	A	A	B	B	B	-	A	B	-	A	A	A	-	B	-	A	-	A	A	B	-	B	A	A	-	A	B	-	A	B	B	-	-	B	B	-	A	B	-	-	A	A	-	A
5R_5717798	5R	0	B	A	-	-	-	A	A	A	-	A	-	-	-	A	-	A	A	-	-	-	B	B	B	-	-	A	-	B	B	A	-	-	-	-	-	B	-	B	A	B	B	A	-	A	-	A	-
5R_14175824	5R	1.81836	B	B	A	B	B	A	A	-	B	A	A	-	B	A	B	A	A	B	A	-	-	B	B	B	-	A	B	B	B	-	A	-	B	-	A	B	B	-	A	-	B	A	-	-	-	-	B
fcp1072_TP20950	5R	4.67802	B	-	A	B	B	-	A	A	B	A	-	A	B	A	-	-	A	B	A	-	B	B	B	B	A	-	B	B	B	A	B	-	B	-	B	-	B	A	A	-	B	A	B	A	A	A	-
fcp1070_TP4673	5R	8.25516	B	-	A	B	B	-	A	A	B	A	-	A	B	A	-	A	A	B	A	-	B	B	B	B	A	-	-	B	B	B	B	-	B	-	A	-	B	A	A	-	A	A	B	A	A	A	-
5R_26400916	5R	12.8121	B	A	A	B	B	A	-	A	B	A	B	A	B	-	B	A	A	-	-	-	A	-	-	B	-	B	B	B	B	B	A	-	B	B	A	-	-	B	A	B	B	A	B	A	-	A	B
5R_30960054	5R	15.8922	B	A	A	B	B	A	A	A	-	A	-	A	B	A	-	A	A	-	A	-	-	-	A	B	-	B	B	B	B	B	A	-	B	B	A	B	B	B	-	-	B	A	-	-	A	B	B
5R_33231068	5R	19.5745	B	B	A	B	-	-	A	-	-	A	-	A	B	-	B	A	-	B	A	-	A	-	A	B	A	B	B	B	-	B	-	-	B	B	A	-	-	B	-	B	A	-	-	-	A	B	B
5R_47234316	5R	21.4615	B	B	-	B	B	A	-	-	B	-	B	A	-	-	-	-	-	-	A	-	A	-	A	-	A	-	B	B	-	B	A	-	-	B	A	-	B	B	B	B	-	A	-	A	A	B	-
5R_52279678	5R	22.2946	B	-	A	B	B	A	A	A	B	A	-	-	B	A	B	A	A	B	A	-	-	B	-	B	A	B	B	B	B	-	A	A	B	B	A	B	B	A	B	B	-	A	-	A	A	B	-
SCM138	5R	22.8564	B	B	A	B	B	A	A	A	B	A	B	A	B	A	B	A	A	B	A	-	A	B	A	B	A	B	B	B	B	B	A	A	B	B	A	B	B	A	B	B	A	A	-	A	A	B	B
fcp1071_TP20244	5R	25.0553	B	-	A	B	B	-	A	A	B	A	-	A	B	A	-	-	A	B	A	B	-	B	-	B	A	-	B	B	B	B	A	-	B	-	A	B	B	A	B	-	A	A	B	A	A	B	-
SCM140	5R	28.3204	-	-	A	B	B	A	A	A	B	A	-	A	B	A	B	A	A	B	-	B	A	B	B	B	A	B	B	B	B	B	A	A	B	B	A	B	B	A	B	-	A	-	B	A	B	-	B
fcp1075_TP60904	5R	29.7491	B	B	A	-	B	-	A	A	B	A	B	A	B	A	-	-	A	B	A	-	-	-	B	B	A	-	B	B	-	B	A	A	B	-	-	-	-	-	-	B	A	A	-	A	A	B	B
5R_557821754	5R	30.6261	B	B	A	-	B	A	A	-	B	A	B	-	B	A	B	A	A	B	A	-	A	B	B	B	A	B	B	-	-	B	-	-	B	-	-	-	B	A	-	B	A	A	-	A	-	B	B
5R_650270625	5R	34.1398	-	A	-	B	B	A	-	-	B	A	B	A	A	A	-	B	A	B	A	A	A	B	B	B	-	B	B	B	B	A	-	A	B	B	A	B	B	A	A	-	A	A	-	A	A	-	B
5R_656159242	5R	34.9333	B	B	A	B	B	-	-	-	B	A	B	A	A	-	-	B	-	B	A	A	-	-	-	-	A	-	B	B	B	A	B	A	B	B	A	-	-	A	-	B	A	A	B	-	A	B	B
5R_669041735	5R	37.8344	-	B	-	B	B	A	A	A	B	A	B	A	A	A	B	B	-	B	A	-	A	B	B	B	A	B	-	B	-	A	-	-	-	B	A	B	B	A	B	B	A	A	-	A	A	B	B
5R_678003184	5R	40.2456	B	B	-	B	B	A	-	-	B	-	B	A	A	A	B	B	-	B	A	-	A	B	B	B	A	B	B	-	-	A	B	-	B	A	A	B	B	A	B	B	A	A	B	-	-	B	B
5R_676626294	5R	42.2733	-	A	A	B	B	A	A	A	B	A	A	A	A	A	B	B	A	-	A	A	A	-	B	-	A	B	B	B	A	A	-	A	-	A	A	B	B	A	B	-	A	A	-	A	A	B	B
5R_706933802	5R	43.766	B	-	A	B	B	A	A	-	B	A	-	A	A	-	B	B	-	B	A	A	A	-	B	B	-	-	B	B	A	A	B	A	-	A	A	B	B	A	B	B	A	-	B	A	A	-	-
5R_696226800	5R	46.7099	-	-	A	B	B	-	A	-	B	A	-	A	B	A	B	-	A	-	A	-	-	-	B	B	-	B	B	B	A	A	-	A	B	-	-	B	B	B	-	B	A	-	B	A	A	B	B
5R_701893436	5R	47.992	B	-	A	B	B	A	A	-	B	A	-	A	B	A	-	B	A	B	A	A	A	B	B	B	A	-	B	B	A	A	B	A	B	A	-	B	B	-	B	B	A	A	-	A	A	B	-
5R_701168411	5R	48.7611	-	B	-	-	B	-	A	A	B	-	A	-	B	A	B	B	-	-	-	-	-	B	B	B	A	B	B	-	A	A	-	-	B	A	A	B	B	A	B	B	-	A	B	-	-	B	-
REMS1266	5R	50.1501	B	A	A	B	B	A	A	A	B	A	-	A	B	A	B	B	A	B	A	A	A	B	B	B	A	B	B	B	A	A	-	A	B	A	A	B	B	A	A	B	A	A	B	B	A	B	A
SCM151	5R	51.9689	B	B	A	B	B	A	A	A	B	A	-	A	B	A	B	B	A	B	A	A	A	B	B	B	A	B	B	B	A	-	-	A	B	A	A	B	B	B	A	B	A	A	B	B	A	B	B
5R_728609314	5R	52.5571	-	B	A	-	B	A	-	A	B	A	-	A	B	A	B	B	A	B	A	-	A	-	B	-	A	B	B	-	-	A	A	A	B	A	A	B	-	-	A	B	A	A	B	-	-	B	B
5R_729279740	5R	54.1701	-	-	-	B	B	A	A	A	-	-	-	A	B	A	B	B	A	-	A	-	A	B	-	B	-	B	B	B	A	A	-	-	B	A	-	B	B	-	A	B	-	A	B	B	A	-	B
REMS1237	5R	55.4689	B	-	A	B	B	A	A	A	B	A	A	A	-	A	B	B	A	B	A	A	A	B	B	B	A	B	B	B	A	A	A	A	B	A	A	B	B	A	A	B	A	A	B	B	A	-	B
fcp1073_TP39049	5R	58.521	B	-	A	B	B	-	A	A	B	A	-	A	-	A	-	-	A	B	A	A	B	B	B	B	A	-	B	B	A	A	A	-	B	-	-	B	B	-	A	-	A	A	B	B	A	B	-
5R_763677596	5R	61.6991	-	A	-	-	B	-	A	-	-	A	B	-	B	A	B	B	-	-	-	-	B	B	-	B	-	B	B	B	A	A	A	-	-	-	A	B	B	A	A	B	A	A	B	-	-	B	-
5R_740448547	5R	63.2143	-	A	A	B	B	A	A	-	B	A	B	A	B	A	-	B	A	B	A	-	B	B	B	B	A	B	-	B	A	A	-	-	B	A	A	B	-	A	A	B	-	-	-	-	A	B	-
5R_780993215	5R	64.7296	-	A	-	-	B	A	A	-	-	A	A	A	B	A	-	-	A	B	-	A	B	-	B	B	A	B	-	B	-	A	A	A	B	A	A	B	-	A	A	-	-	B	B	-	-	B	B
5R_788544311	5R	66.2003	B	A	A	B	B	A	A	-	B	A	A	-	-	A	-	B	A	-	A	A	-	-	B	B	A	B	B	B	A	A	A	-	B	A	A	B	B	A	-	B	-	B	B	-	-	B	B
REMS1264	5R	67.8135	B	A	A	B	B	A	A	B	B	A	-	A	B	A	B	B	A	B	A	A	-	-	B	B	A	B	B	B	A	A	A	A	B	A	A	B	B	A	A	B	A	B	B	B	A	B	B
5R_797386703	5R	69.0041	B	A	A	B	-	A	A	-	B	A	-	-	B	A	-	B	A	B	A	A	A	-	B	B	A	B	-	B	-	-	A	-	B	A	A	-	B	A	A	-	A	B	-	-	A	-	B
5R_799427105	5R	69.7976	B	-	-	B	-	-	-	B	B	-	-	-	B	A	B	B	A	B	-	-	A	-	B	B	-	B	-	-	A	A	A	-	B	A	A	-	B	A	A	-	A	B	-	-	A	B	-
REMS1205	5R	74.8864	B	-	-	-	-	A	A	B	B	A	A	A	B	A	B	-	A	A	A	A	A	-	A	B	A	B	B	B	A	A	A	A	B	A	B	B	B	A	A	B	-	B	B	B	A	B	A
5R_846284904	5R	76.3358	B	-	B	B	-	A	A	-	B	A	A	A	-	-	-	B	A	-	-	-	-	-	A	B	A	B	-	B	-	A	-	-	B	A	-	-	-	A	A	B	-	B	-	B	A	-	A
5R_849443315	5R	77.4224	-	A	-	B	-	-	A	B	B	A	-	-	B	-	B	-	A	A	-	-	A	-	A	B	-	B	-	B	-	-	A	A	B	A	-	B	B	-	-	-	A	-	B	-	-	-	A
5R_855418886	5R	80.7049	B	A	B	B	B	A	A	B	B	A	A	A	B	A	-	B	A	A	A	-	A	-	A	-	B	A	A	B	B	-	A	-	B	A	B	B	B	A	A	B	A	B	A	B	A	B	A
5R_858145193	5R	83.9343	B	A	-	B	B	A	A	-	B	A	A	A	B	-	B	-	A	-	A	-	-	-	A	B	B	A	B	B	-	A	-	-	B	-	-	B	B	A	A	B	-	-	-	B	-	B	A
5R_861566779	5R	84.86	-	A	B	-	B	A	A	-	B	-	A	A	-	-	B	B	A	-	A	-	A	-	A	B	-	A	B	-	-	A	A	B	-	A	-	-	B	A	-	B	A	B	-	B	A	B	-
5R_865240605	5R	86.3526	-	A	B	B	-	A	-	B	B	A	A	-	-	-	B	B	A	-	A	-	A	-	-	B	B	A	B	B	A	A	-	-	B	A	B	-	B	A	A	-	A	B	A	B	-	B	A
5R_865316917	5R	87.1722	B	A	B	-	B	-	-	B	B	A	A	A	B	-	B	B	A	A	A	-	A	-	-	B	-	A	B	B	-	-	-	-	B	-	B	B	B	-	A	-	-	B	-	B	A	B	-
5R_868842405	5R	89.8053	-	-	-	-	B	A	A	B	B	A	A	A	A	A	B	B	A	-	A	-	A	-	-	B	-	A	B	-	A	A	A	B	B	A	B	B	B	A	A	B	A	-	A	A	A	B	A
5R_869932036	5R	91.4184	-	A	-	B	B	-	A	-	B	-	A	A	-	-	B	B	-	A	A	A	-	-	-	-	B	-	B	-	A	A	-	-	B	A	B	-	A	A	-	-	-	-	-	A	A	-	A
5R_871413381	5R	93.5463	B	-	B	-	B	A	A	-	B	A	-	-	A	A	-	B	A	A	A	A	A	-	-	B	B	A	B	-	-	-	A	-	B	A	-	B	A	-	-	B	A	B	-	A	A	B	A
5R_873303834	5R	94.7086	B	A	-	-	B	A	-	-	-	-	B	-	A	A	-	-	B	-	-	-	-	-	A	B	-	A	B	-	A	-	-	B	B	A	B	B	A	A	A	-	A	B	-	-	A	B	A
5R_875536364	5R	98.284	B	A	-	B	-	A	B	B	-	-	-	A	-	A	B	-	B	-	-	A	A	-	-	-	A	A	-	B	A	A	A	-	-	A	-	-	A	B	A	-	A	-	-	-	A	B	-
5R_875932452	5R	99.503	B	A	-	B	B	-	-	B	-	A	B	A	A	A	-	B	B	-	A	A	-	-	A	-	B	-	B	B	A	-	-	-	-	-	-	-	A	-	-	B	-	B	-	-	-	B	A
5R_877337633	5R	100.752	B	-	-	B	-	A	B	-	B	A	B	-	A	A	A	B	-	-	-	-	A	-	-	-	B	A	B	-	A	A	A	-	B	-	-	B	A	B	A	-	A	-	-	A	A	B	A
5R_879363261	5R	107.656	A	A	B	B	B	A	B	-	B	A	-	-	A	B	-	-	B	A	A	A	-	-	A	B	-	-	B	B	B	A	B	B	B	A	B	-	A	B	-	-	A	-	-	A	A	A	-
5R_883475687	5R	113.936	A	A	B	-	-	A	A	B	B	A	-	A	A	B	A	B	-	A	B	A	A	-	A	-	B	-	A	-	B	A	B	-	-	-	B	B	-	B	A	A	A	B	-	-	-	-	-
5R_888226718	5R	114.936	A	A	B	B	A	-	-	B	B	A	B	-	A	B	-	B	B	-	B	-	A	-	A	B	B	-	A	-	B	-	-	B	-	A	-	-	A	B	A	A	A	-	A	A	A	A	A
S6A_3220720	6A	0	-	-	-	A	A	A	B	-	A	B	A	A	B	B	-	-	B	B	A	-	A	A	A	-	B	-	-	-	-	-	-	A	-	-	B	A	A	A	B	-	A	-	-	-	B	B	-
S6A_4442093	6A	2.38133	-	-	-	A	A	A	B	B	A	-	-	A	B	-	B	A	-	B	-	A	A	A	-	B	B	-	A	A	B	-	A	-	A	A	B	A	-	A	-	A	A	A	-	B	-	B	A
S6A_4625449	6A	4.6544	B	-	A	A	A	A	-	A	-	B	-	-	B	B	B	-	-	B	A	-	-	A	A	B	B	B	-	A	B	-	-	-	A	A	B	A	A	-	B	-	-	A	-	-	B	B	A
S6A_4648944	6A	7.99095	B	B	-	-	-	-	-	A	A	B	B	A	B	-	-	-	-	B	A	-	A	A	-	B	B	B	-	A	B	-	-	A	A	A	-	-	A	A	-	-	A	A	-	-	B	-	A
S6A_4814635	6A	9.07754	B	B	-	A	A	A	B	B	A	B	-	-	B	-	-	A	B	B	A	-	-	-	-	B	B	-	A	A	-	-	-	-	A	-	-	A	-	-	B	A	A	A	-	B	-	B	A
S6A_25679725	6A	21.8394	B	-	A	B	A	A	-	-	A	B	A	A	A	B	B	-	-	-	A	B	-	-	B	-	-	B	-	A	B	-	-	A	A	A	B	-	A	A	A	A	-	-	A	-	-	-	B
S6A_26537280	6A	22.8808	B	A	A	B	A	A	A	B	A	B	A	-	A	B	B	A	B	-	A	B	-	-	B	B	-	-	A	A	B	A	-	-	A	-	-	-	A	-	-	A	B	-	-	B	B	B	-
S6A_36762986	6A	33.0105	B	-	-	-	-	B	A	B	-	B	-	-	B	B	-	A	B	-	-	-	A	A	B	-	-	A	B	-	-	-	B	A	-	B	A	-	-	A	-	A	-	-	-	-	A	B	B
S6A_34053895	6A	35.3919	-	A	A	-	A	B	-	B	B	B	A	-	-	-	-	A	B	-	B	-	-	A	-	B	A	A	-	A	B	-	-	-	-	B	-	B	-	-	A	A	-	B	-	B	-	-	B
S6A_61512283	6A	42.9439	-	A	A	B	A	-	A	A	B	-	-	-	B	B	-	A	-	B	B	A	-	B	B	B	A	A	-	A	-	A	A	-	A	-	-	-	-	A	A	A	-	B	-	-	A	-	-
S6A_57017889	6A	44.0073	-	A	A	B	-	A	-	A	B	A	-	-	-	B	A	A	B	-	A	A	A	-	B	B	-	-	-	A	-	A	A	A	-	A	A	-	-	-	A	A	B	B	A	A	-	B	B
S6A_63194867	6A	44.9505	-	-	-	B	A	A	-	A	B	A	A	A	B	-	-	A	B	-	B	-	A	B	-	-	A	-	-	A	A	-	A	-	A	A	-	B	A	A	A	A	-	B	A	A	A	B	-
S6A_552180008	6A	48.0142	B	-	A	B	A	A	A	A	B	A	-	A	B	B	B	A	-	-	B	-	-	B	-	B	A	-	B	A	-	A	-	-	-	-	A	-	-	A	-	A	B	B	-	-	-	-	-
S6A_560832962	6A	48.8761	B	A	-	B	A	-	A	-	-	A	A	A	B	B	B	A	B	B	B	-	A	B	-	B	-	A	B	A	A	A	A	A	A	A	A	B	B	A	-	A	B	B	B	A	-	B	B
S6A_589101872	6A	51.5564	B	A	A	B	-	-	A	-	B	-	A	-	-	B	-	A	B	B	A	A	A	B	B	B	A	A	B	A	A	-	A	A	A	-	-	-	-	-	-	A	B	-	-	A	A	-	B
S6A_589316992	6A	52.5561	-	-	A	B	A	A	-	A	B	B	-	-	-	-	B	A	-	-	-	-	A	B	B	-	A	A	B	A	-	A	A	A	A	A	-	B	-	A	A	A	-	B	-	A	A	-	B
S6A_589102059	6A	53.6668	-	A	-	-	A	A	A	-	-	-	A	A	B	B	-	A	B	B	A	-	-	-	-	-	-	-	B	-	-	A	A	-	A	A	-	B	B	A	-	A	-	-	B	-	-	-	-
S6A_593480421	6A	56.0481	-	-	-	-	A	A	A	A	-	-	-	-	B	B	-	-	-	B	-	-	A	B	A	B	-	A	-	A	A	A	-	A	-	-	-	B	-	-	A	-	B	-	-	-	-	B	B
S6A_594383436	6A	58.1761	-	-	A	B	A	A	-	A	-	B	A	-	B	-	-	-	A	B	-	A	A	-	A	-	A	A	-	-	A	A	-	A	A	B	-	B	B	A	-	A	-	-	-	-	A	-	B
S6A_600107255	6A	60.304	B	A	-	-	-	A	A	A	B	B	-	-	B	B	B	A	A	-	-	-	-	-	A	B	A	A	B	B	-	A	-	A	A	A	B	B	-	A	A	A	B	B	-	A	A	B	-
S6A_596687435	6A	64.4785	-	A	A	-	A	-	A	-	B	B	A	A	B	B	B	-	A	B	-	-	A	B	-	-	-	A	B	-	-	A	A	-	A	B	A	B	-	A	-	A	B	B	-	A	A	B	B
S6A_596417694	6A	65.4042	B	A	A	B	A	A	A	A	B	B	-	-	B	-	B	-	A	-	-	-	A	-	-	-	A	A	B	B	-	A	-	-	-	-	B	B	B	A	A	A	-	B	-	A	A	B	B
S6A_594353323	6A	68.2909	B	A	-	-	A	A	A	A	-	B	A	A	-	B	B	A	A	-	-	-	-	B	A	-	-	-	B	A	A	A	A	-	A	A	B	-	-	A	A	A	-	-	-	A	A	-	-
S6A_607359507	6A	77.9266	B	A	-	-	-	A	A	A	-	-	-	-	-	B	A	-	-	-	A	-	-	-	A	-	A	-	B	-	A	-	A	-	A	A	B	A	-	A	-	A	B	-	B	-	A	B	-
S6A_610539489	6A	86.1005	-	A	A	B	A	-	A	-	-	-	A	A	B	-	-	A	A	B	-	A	A	B	A	-	-	-	B	B	A	A	-	A	A	B	-	A	-	A	B	A	B	B	-	A	-	B	-
S6A_610359727	6A	88.0615	B	A	A	-	A	-	-	-	A	A	A	-	B	B	A	A	-	B	A	-	A	-	-	B	A	A	B	B	-	A	B	B	-	B	B	A	B	A	B	A	B	B	B	-	-	-	A
S6A_617126898	6A	99.8991	-	A	A	B	A	A	-	-	B	-	A	A	B	-	-	-	A	-	A	A	B	-	A	-	B	B	-	-	B	-	B	-	A	B	A	A	A	B	-	A	B	-	-	-	B	B	A
S6A_640891321	6A	110.03	-	-	-	-	A	-	-	-	B	-	B	A	-	B	B	B	A	A	A	-	B	-	A	B	A	B	-	B	B	B	B	-	A	-	-	-	-	-	B	B	B	-	-	B	B	-	A
S6A_638356735	6A	111.67	-	-	-	-	B	-	A	-	-	-	-	A	-	B	B	B	A	-	A	A	B	B	A	B	-	B	B	B	B	B	-	-	A	B	A	B	B	A	B	-	B	A	A	-	B	B	A
S6A_641415400	6A	112.631	-	-	-	-	-	B	A	B	B	-	B	A	A	B	B	-	A	-	A	A	-	B	-	B	A	-	-	B	B	B	-	B	-	B	-	B	B	-	-	B	B	-	A	B	B	B	-
S6A_647076514	6A	114.904	A	A	B	A	A	-	A	-	-	-	A	A	A	B	-	-	A	-	-	-	-	B	B	-	-	-	-	B	B	B	B	B	-	-	A	B	B	-	-	B	B	A	-	B	B	A	A
S6A_645707536	6A	115.946	A	A	B	-	-	B	A	-	-	A	-	A	A	B	B	B	A	A	A	A	-	A	-	A	-	B	B	B	-	B	-	B	A	B	A	-	B	-	-	-	-	A	A	-	B	A	A
S6A_647066997	6A	116.871	-	-	-	-	B	-	A	-	-	-	A	A	A	-	-	-	A	-	-	A	A	B	A	-	-	B	-	B	-	B	-	B	A	-	A	B	B	-	-	-	B	A	-	B	B	A	A
S6B_2005084	6B	0	A	B	B	A	B	B	A	-	A	A	B	-	-	A	B	B	B	-	A	-	A	A	A	-	B	A	A	-	A	A	-	A	A	-	A	A	B	B	B	B	B	B	A	A	B	B	-
S6B_13994419	6B	3.97558	A	B	A	-	-	B	A	-	-	A	-	-	A	-	-	B	-	B	A	-	A	-	-	A	B	A	B	A	A	A	A	A	A	-	-	A	B	B	B	B	B	B	-	A	B	-	B
S6B_12674931	6B	4.91874	A	B	A	A	-	B	A	B	A	A	B	-	A	-	B	B	-	-	-	-	A	-	-	A	B	-	-	A	A	A	-	-	A	B	B	A	B	B	-	-	B	-	A	-	B	-	-
S6B_39596444	6B	17.9922	A	B	B	B	A	B	-	-	-	A	B	A	-	-	B	B	A	B	A	A	B	B	-	-	B	-	B	A	A	A	-	-	-	B	B	-	B	A	A	B	B	-	-	-	-	A	B
S6B_39855090	6B	18.8692	-	-	B	B	A	-	-	-	-	A	B	A	-	A	B	B	A	B	A	-	B	-	A	-	B	A	-	A	A	A	-	-	B	B	-	A	-	A	A	B	B	B	B	-	B	A	B
S6B_42003182	6B	21.3295	A	-	B	B	A	B	B	-	A	A	B	-	-	A	B	-	-	B	-	A	B	B	-	-	B	A	B	A	A	A	B	B	B	B	B	A	-	A	A	B	B	B	-	A	B	-	-
S6B_46211583	6B	22.123	-	B	B	B	-	B	B	A	-	-	-	-	A	A	B	-	B	B	-	-	B	-	-	-	-	A	B	A	A	A	B	-	B	B	-	-	-	A	-	B	A	B	B	A	B	A	B
S6B_48033107	6B	23.0157	A	B	-	B	B	B	B	A	A	A	B	-	A	A	B	B	-	B	A	-	-	B	A	A	B	-	-	-	-	A	-	-	B	B	B	A	-	A	A	B	A	-	-	A	B	-	-
S6B_59673827	6B	26.8099	A	-	B	B	B	B	-	-	-	A	B	-	B	A	B	B	-	B	A	A	B	-	A	A	B	-	B	A	A	A	-	A	B	B	B	A	-	B	-	B	-	B	-	-	B	A	B
S6B_59838192	6B	29.3113	A	-	-	B	B	B	B	-	A	A	B	A	B	A	B	-	B	-	-	-	B	B	-	A	-	A	B	A	A	-	-	-	B	B	-	-	B	B	A	B	A	-	-	A	B	-	-
S6B_111084624	6B	30.7003	A	-	B	B	B	B	B	-	A	A	B	A	-	A	B	B	B	-	-	A	B	B	B	A	-	A	B	A	-	A	B	B	B	B	-	A	B	B	A	-	A	B	B	A	B	A	B
S6B_110653799	6B	32.1088	A	B	B	B	B	B	-	A	A	A	B	-	-	A	B	-	B	B	A	A	-	B	B	A	-	A	-	-	-	A	-	-	-	B	A	-	B	B	-	B	A	B	-	A	B	A	B
S6B_138189102	6B	35.0967	A	B	-	-	B	B	B	A	A	A	-	-	-	A	B	B	A	B	A	-	B	B	-	A	B	A	-	A	-	A	B	-	-	B	A	-	-	B	A	B	A	B	-	A	-	A	B
S6B_137905010	6B	35.9586	A	B	-	B	B	B	B	A	A	-	B	-	B	A	B	-	-	B	A	-	B	-	B	-	-	-	B	-	A	-	-	-	-	B	-	A	B	-	A	B	A	B	-	A	-	-	B
S6B_153815784	6B	38.34	A	B	B	-	-	-	-	-	-	A	B	-	-	-	B	-	A	B	-	-	B	B	B	A	B	A	B	-	-	A	-	-	B	-	B	A	B	-	A	B	A	B	B	A	B	A	B
S6B_160376970	6B	39.4507	-	B	-	B	-	B	B	A	-	A	-	-	-	A	-	-	-	-	A	A	-	B	B	A	-	A	B	A	-	A	B	-	B	-	B	A	-	B	-	B	A	-	-	-	B	A	-
S6B_162590509	6B	40.9892	-	-	-	B	B	B	-	A	-	A	-	A	B	A	-	B	-	-	A	A	B	B	A	A	B	A	B	A	-	A	-	A	-	-	B	A	B	B	-	B	A	B	B	A	B	-	B
S6B_162590450	6B	41.9324	A	B	-	-	-	B	B	-	A	A	B	A	B	A	B	-	-	-	-	-	B	-	A	A	-	A	-	A	A	-	B	-	-	-	-	A	B	-	-	B	A	-	-	-	B	A	-
S6B_166840859	6B	42.9125	A	B	B	B	B	B	-	A	A	-	B	A	-	A	B	B	A	-	A	-	B	-	A	-	B	A	B	-	A	-	-	A	B	B	B	-	-	-	-	B	A	B	-	A	-	A	B
S6B_241476948	6B	46.8406	A	B	-	B	-	-	B	-	A	A	B	-	B	A	B	-	A	B	-	-	-	B	A	A	B	A	B	-	A	A	B	A	-	-	B	A	-	B	B	B	A	-	-	A	-	-	-
S6B_228076628	6B	47.8019	-	-	-	-	B	B	B	A	A	-	-	A	B	A	-	B	A	B	A	-	B	B	A	A	B	A	B	A	A	A	B	-	-	B	-	A	-	B	-	-	A	-	-	A	B	-	B
S6B_229130553	6B	48.6082	A	-	B	B	B	-	B	A	A	A	B	A	B	-	B	B	B	B	A	A	B	-	A	-	B	A	B	A	A	A	-	A	B	-	-	A	B	B	-	-	A	-	-	A	B	-	-
S6B_404116402	6B	49.5171	-	-	-	B	B	B	B	-	-	-	B	A	B	A	B	-	-	-	-	-	B	B	A	-	B	A	-	A	-	A	-	-	B	B	-	A	B	-	A	A	A	-	B	-	-	A	B
S6B_471299942	6B	51.2121	-	B	B	-	B	B	B	A	A	-	-	-	-	A	B	B	B	B	-	A	-	B	A	A	-	A	B	A	A	A	-	-	B	-	B	A	B	B	-	B	-	-	B	-	A	A	B
S6B_481967852	6B	52.8252	A	B	-	-	-	B	B	-	A	A	B	-	B	A	-	B	B	B	B	-	B	B	A	-	B	A	B	A	-	A	B	-	B	B	B	A	B	B	B	-	A	B	-	A	A	-	-
S6B_529003689	6B	53.5943	-	B	-	B	B	B	B	-	-	A	-	A	B	A	B	B	B	-	-	A	B	B	-	A	B	A	-	-	A	A	-	A	-	B	B	A	B	B	-	-	A	B	B	A	A	A	B
S6B_629666146	6B	54.2698	-	-	B	B	-	B	B	-	A	A	A	-	-	A	B	B	-	-	-	-	-	-	A	-	-	A	B	A	A	A	-	-	-	B	-	-	B	B	-	-	-	B	-	A	A	A	B
S6B_581023996	6B	54.9944	A	-	B	B	B	B	-	A	A	A	-	A	B	A	B	B	-	B	-	A	B	B	-	A	B	A	B	A	-	-	B	A	B	B	B	A	B	B	B	A	B	-	-	-	A	A	B
S6B_659295747	6B	56.533	A	B	-	B	B	B	B	A	A	A	-	A	B	A	B	-	A	B	A	A	A	B	-	A	-	-	B	A	A	A	-	-	B	B	B	-	B	B	-	-	B	-	B	A	A	A	-
S6B_665550218	6B	59.8695	-	-	B	B	-	B	-	-	A	-	A	-	B	A	B	-	A	-	A	A	-	B	A	A	-	A	B	A	A	-	-	A	B	A	-	A	B	-	A	A	B	-	-	-	-	A	-
S6B_662866415	6B	62.2508	A	-	-	-	-	-	B	A	A	A	A	A	B	-	-	B	-	B	A	A	-	B	A	A	B	-	-	A	A	-	B	-	-	-	-	A	B	B	-	-	B	B	-	A	A	-	B
S6B_656827149	6B	64.8386	-	-	B	-	B	B	-	A	A	A	A	-	B	-	B	B	B	-	B	A	A	B	A	A	B	-	B	-	-	A	B	-	B	B	-	A	B	B	B	A	B	B	B	-	-	-	-
S6B_670927236	6B	67.6707	-	B	-	-	B	B	-	-	-	-	-	-	-	-	-	-	B	B	B	A	A	-	-	A	-	-	B	A	A	-	-	A	B	A	-	A	B	B	B	A	B	B	-	A	-	-	B
S6B_676257957	6B	70.865	A	B	B	-	B	B	-	A	A	-	-	A	-	-	-	-	A	-	B	-	A	-	A	A	B	A	-	A	A	A	-	-	-	A	-	A	A	-	-	A	-	B	-	-	-	-	-
S6B_691713369	6B	73.3655	A	B	B	B	-	B	B	-	-	A	A	A	-	A	B	-	-	B	A	A	-	B	A	-	B	-	B	-	A	A	-	-	B	-	A	A	A	-	A	-	B	-	-	A	-	A	-
S6B_691894018	6B	74.4762	A	B	B	-	-	-	B	A	-	-	A	A	-	A	B	-	B	B	A	-	A	B	-	-	A	A	B	A	-	-	-	A	-	A	-	A	A	-	-	A	B	B	-	-	A	-	B
S6B_698043390	6B	79.2497	-	B	B	B	A	-	-	-	-	A	-	-	B	B	-	B	B	-	A	-	A	B	-	-	B	-	-	A	-	-	-	-	-	A	-	A	A	B	-	A	A	B	-	A	A	-	-
S6B_709554273	6B	91.2276	B	B	-	-	-	B	-	A	-	-	-	-	B	B	B	B	B	B	A	-	-	-	-	-	B	-	A	A	A	A	-	-	A	A	A	A	-	A	A	-	A	-	-	-	A	-	B
S6R_24811723	6R	0	B	-	A	B	B	B	B	B	A	B	A	B	B	A	A	A	B	-	B	-	-	A	A	B	B	B	B	B	B	A	A	-	A	A	-	B	B	A	A	A	-	-	-	B	B	-	A
S6R_30628274	6R	1.69506	-	A	-	-	-	B	B	B	A	B	B	-	B	A	A	-	-	-	B	-	B	-	A	B	B	-	B	B	-	-	A	-	A	A	-	B	B	A	A	A	A	-	-	-	B	B	-
S6R_47989190	6R	13.5327	B	A	-	-	-	B	-	B	-	B	B	B	B	A	A	A	-	-	A	-	-	-	A	-	A	B	B	B	-	-	-	-	A	A	B	B	B	A	A	A	A	A	-	-	-	B	A
S6R_53860467	6R	16.5351	B	A	-	-	B	B	A	-	A	-	B	-	-	-	A	-	A	-	A	-	B	B	-	-	B	-	B	B	-	-	-	-	A	A	-	B	B	A	A	-	-	-	A	A	B	-	-
S6R_57385585	6R	20.0271	B	A	A	B	B	-	B	-	-	B	B	-	B	A	A	A	B	-	-	-	B	-	A	B	B	B	B	B	-	A	-	-	-	-	-	B	-	-	-	-	A	A	-	A	B	B	A
S6R_87859367	6R	31.3207	-	A	A	B	B	B	A	-	-	-	B	-	B	A	A	A	A	-	A	A	B	B	A	-	A	A	B	B	A	A	-	-	-	-	B	B	B	A	A	A	A	-	A	A	B	B	-
S6R_146066911	6R	32.0669	B	A	-	-	B	B	A	-	A	-	B	-	B	A	-	A	A	-	A	A	B	B	A	A	-	A	B	B	A	A	A	-	A	A	B	B	B	-	A	-	A	A	-	A	B	B	A
S6R_672781943	6R	33.6295	B	-	A	B	B	-	-	B	A	B	B	B	B	-	-	A	A	-	A	-	B	B	A	A	B	-	B	-	-	-	A	-	A	A	B	B	-	-	A	A	A	-	A	A	-	B	A
S6R_708651045	6R	34.2873	B	A	-	B	B	B	-	B	A	B	B	B	B	A	A	A	A	-	A	-	B	B	-	A	B	A	B	B	A	A	-	-	A	A	-	B	B	A	A	A	A	A	A	A	B	B	A
S6R_778374318	6R	45.1665	B	A	A	-	B	B	A	-	B	-	A	-	A	-	A	-	B	-	A	A	-	B	A	-	B	A	A	B	A	A	A	-	-	B	B	B	-	A	-	A	A	A	-	A	A	B	A
S6R_795398662	6R	47.7542	B	B	-	B	B	B	A	B	B	A	-	-	-	A	-	A	B	-	A	-	A	B	A	-	-	A	A	B	A	B	A	-	A	B	B	B	B	-	B	-	A	A	A	-	A	B	A
S6R_793863833	6R	49.7953	B	B	-	B	B	B	-	B	B	-	-	B	A	A	-	-	-	-	-	A	A	B	-	-	B	A	-	-	A	B	A	-	-	-	-	B	B	-	B	A	A	-	A	A	-	-	A
S6R_813916024	6R	55.3693	B	A	-	-	B	-	A	-	-	-	-	B	A	B	A	A	-	-	A	-	A	-	A	-	-	-	-	B	A	-	-	-	A	B	B	B	-	-	B	-	A	A	-	A	-	B	A
S6R_833338882	6R	57.4104	B	A	-	B	-	B	A	B	A	-	A	B	A	-	-	A	B	-	-	-	A	B	A	A	-	A	A	B	A	B	A	-	B	B	B	B	-	B	B	A	A	-	A	A	-	B	A
S6R_833005513	6R	59.5383	A	A	-	B	B	-	A	-	A	-	A	B	A	B	A	-	-	-	A	-	-	B	-	-	-	-	A	B	-	B	-	-	-	B	-	B	-	B	B	-	A	A	-	-	A	B	-
S6R_824518556	6R	62.0821	-	A	A	B	B	B	A	-	A	A	-	B	A	B	A	A	B	-	-	A	-	B	-	A	A	A	A	-	A	-	-	-	B	B	B	B	B	B	B	-	A	A	A	A	A	B	A
S6R_841579591	6R	66.5044	-	A	A	B	B	-	A	B	A	A	A	B	-	A	-	A	B	-	A	-	A	-	-	A	-	A	A	B	A	B	A	-	B	B	B	B	B	B	B	A	B	A	A	-	A	-	A
S6R_846471921	6R	69.4923	-	-	B	B	B	B	A	-	-	-	A	B	-	B	A	A	B	-	A	-	A	B	A	A	B	A	-	B	A	-	-	-	B	B	-	-	-	B	B	A	-	A	A	-	A	B	-
S6R_872546958	6R	71.2166	A	-	B	B	-	-	-	-	-	A	-	-	B	B	A	A	B	-	-	-	A	-	A	-	-	A	A	-	-	B	A	-	-	B	-	-	-	B	B	A	-	A	-	B	A	-	A
S6R_872140108	6R	72.0936	B	-	B	B	B	B	A	B	-	-	A	-	-	B	A	A	B	-	A	-	A	B	A	B	B	A	A	-	A	B	-	-	B	B	B	B	B	B	B	A	B	A	A	-	A	-	A
S6R_853506780	6R	72.8627	B	-	B	B	B	B	A	-	A	A	A	B	A	B	-	A	B	-	A	-	A	B	-	B	-	-	-	B	-	B	A	-	B	B	B	-	B	B	B	A	B	-	A	B	A	-	-
S6R_853506642	6R	73.6823	B	A	B	B	B	B	A	B	A	-	-	B	-	-	A	A	B	-	-	A	-	B	A	-	B	A	A	B	A	B	-	-	B	B	B	B	B	B	B	A	-	-	-	B	A	B	-
S6R_874134227	6R	75.1749	-	A	B	-	-	B	A	B	-	-	A	B	A	B	A	A	-	-	A	A	-	B	A	-	A	-	A	B	-	-	A	-	B	B	B	-	B	B	B	A	B	-	A	-	A	-	A
S6R_847359751	6R	76.7375	B	A	-	B	B	-	A	B	A	A	-	B	A	B	A	A	B	-	A	A	-	B	-	A	A	-	A	B	-	B	-	-	-	B	B	B	-	B	B	A	-	-	A	A	A	B	A
S6R_872812058	6R	77.6632	-	A	B	-	B	B	A	B	-	A	-	-	A	B	-	-	-	-	A	-	A	B	A	B	-	B	A	B	-	B	-	-	B	B	-	B	-	B	B	A	B	-	-	A	A	-	-
S6R_877558699	6R	78.6833	B	-	-	-	B	B	A	-	A	-	-	B	A	-	-	A	B	-	A	-	A	B	A	B	-	B	-	B	A	B	-	-	-	B	B	B	B	B	B	A	B	A	-	A	-	-	A
S6R_884351442	6R	80.6066	A	-	-	-	-	-	-	-	-	A	-	B	A	B	A	A	B	-	A	A	A	-	A	-	-	B	A	B	A	B	-	-	-	B	B	B	B	B	B	A	-	A	-	-	A	B	-
S6R_881442094	6R	82.4936	A	A	B	A	B	B	A	B	-	A	A	B	-	B	A	-	B	-	-	-	A	B	A	B	B	-	A	B	A	B	A	-	B	B	B	B	B	B	B	A	B	-	A	-	A	B	A
S6R_880806128	6R	84.3806	-	A	B	A	-	B	A	-	A	A	A	-	A	B	A	A	B	-	-	A	-	B	A	-	B	B	-	-	A	B	-	-	-	B	B	B	-	-	B	A	-	A	A	B	A	-	A
S6R_881436169	6R	86.4642	-	-	B	A	B	-	A	-	A	A	A	-	-	B	A	A	B	-	-	-	A	B	A	-	-	B	-	B	A	B	A	-	-	B	-	B	B	B	B	A	B	A	-	-	-	-	-
S6R_886042424	6R	88.3162	-	A	B	A	-	B	A	-	A	A	-	-	A	B	A	A	-	-	A	-	A	B	A	B	A	B	A	B	-	B	-	-	B	-	B	B	B	B	B	-	-	A	-	A	-	A	A
S6R_892640131	6R	90.3573	-	A	-	A	B	B	-	-	B	-	A	B	A	-	A	-	A	-	A	A	A	B	-	-	-	-	A	B	A	B	-	-	B	B	-	B	-	B	B	A	-	A	-	A	A	-	-
S6R_903151579	6R	91.3186	-	A	B	A	B	B	A	-	B	-	-	B	A	B	A	A	-	-	A	A	-	B	A	-	-	B	A	B	A	B	A	-	B	B	B	B	B	B	-	-	B	A	-	A	-	-	-
S6R_923840828	6R	91.9852	-	A	B	A	-	B	A	-	B	A	A	B	A	B	A	A	A	-	A	A	A	B	-	B	A	B	-	B	A	B	A	-	B	B	B	B	B	B	B	A	B	A	-	-	A	-	A
S6R_923313855	6R	92.6101	A	-	-	-	-	B	A	-	B	-	A	-	A	B	A	A	A	-	A	-	A	-	A	B	B	B	-	B	A	B	A	-	B	B	B	B	B	-	B	A	B	A	A	B	A	A	-
S6R_931637526	6R	94.3051	B	A	B	-	B	B	A	-	-	-	-	-	B	B	A	-	A	-	A	A	-	B	A	B	-	-	B	B	A	B	-	-	B	-	B	B	-	B	B	A	-	-	-	B	-	-	A
S7A_3901829	7A	0	B	B	A	B	-	A	B	B	A	-	B	-	A	-	-	-	-	-	A	B	B	A	B	B	B	-	A	A	A	B	B	B	A	-	B	-	-	B	-	-	A	A	A	-	B	-	-
S7A_4108385	7A	0.833171	B	-	A	-	B	A	-	B	A	A	B	-	A	-	B	A	B	A	A	B	B	A	B	B	B	-	-	A	A	-	B	B	A	A	-	A	-	B	-	A	A	A	-	B	B	-	-
S7A_4221727	7A	1.91976	B	B	-	-	A	A	-	-	-	A	B	A	-	-	B	-	-	A	-	-	B	-	-	-	B	B	A	-	-	-	-	-	A	A	-	A	-	B	B	A	A	A	-	-	B	-	A
S7A_4400908	7A	3.84305	B	-	A	B	-	A	B	-	-	A	B	A	-	A	B	-	B	-	A	B	B	A	-	B	B	-	A	-	A	B	-	B	A	-	B	A	B	B	B	A	A	A	-	A	B	-	A
S7A_7250156	7A	6.6227	-	B	-	-	A	-	B	-	B	A	B	-	A	-	B	A	B	A	-	-	B	-	B	B	B	-	A	-	A	B	-	-	A	A	B	A	-	A	B	-	-	-	-	-	B	-	A
S7A_7328410	7A	7.66404	-	B	-	B	-	A	B	B	-	A	B	A	A	-	B	A	-	-	-	B	-	A	-	B	-	B	A	A	A	B	B	-	-	A	B	-	B	A	B	A	A	-	-	A	-	-	-
S7A_12484644	7A	15.8974	A	B	B	-	-	-	-	-	B	A	-	A	-	-	-	A	-	B	B	-	-	A	A	B	B	-	A	B	A	B	-	-	A	A	-	B	-	A	B	-	A	A	-	B	-	-	A
S7A_16329603	7A	18.8408	B	B	B	A	A	A	-	B	B	-	A	A	B	A	B	A	B	B	A	B	B	-	-	-	B	-	-	B	A	B	-	-	A	-	A	B	-	A	B	A	-	A	A	-	-	-	-
S7A_14427249	7A	19.6739	B	-	B	A	-	A	B	B	B	A	A	A	B	B	-	A	-	B	A	B	B	-	A	B	B	B	A	B	A	B	-	B	A	A	A	B	-	A	B	A	A	A	-	-	-	A	A
S7A_14429453	7A	20.4201	B	B	-	-	A	A	B	B	-	-	A	-	-	A	B	A	B	-	-	B	B	A	A	B	B	-	A	B	A	B	-	B	-	-	-	B	B	A	-	A	A	A	-	-	-	A	A
S7A_16970039	7A	23.1004	B	-	B	A	A	A	B	-	B	-	A	-	B	-	B	A	B	B	A	-	B	A	A	B	B	B	A	B	-	B	-	-	A	-	A	B	-	A	B	A	B	-	-	B	B	A	-
S7A_20303112	7A	24.7954	B	B	B	A	A	-	B	-	B	A	A	A	B	B	B	A	B	B	-	-	B	A	-	B	B	B	-	B	-	B	-	B	A	A	A	B	B	A	-	A	B	-	-	B	-	A	-
S7A_27713963	7A	31.9843	B	-	-	A	-	-	-	-	A	A	A	A	B	-	-	A	B	B	A	-	B	A	A	B	A	B	A	-	A	-	-	B	-	-	A	B	-	B	B	-	-	B	A	A	B	-	-
S7A_26274600	7A	36.341	B	B	B	-	-	-	B	-	A	A	A	-	B	A	-	A	B	B	A	B	B	A	-	B	B	B	A	-	A	B	-	-	A	-	A	B	-	-	-	A	B	B	-	B	-	-	-
S7A_22670511	7A	40.3479	B	B	B	B	-	A	-	B	B	A	A	A	-	A	-	A	-	B	A	B	-	A	A	-	B	-	A	B	A	-	B	B	A	-	-	-	-	-	-	A	B	B	A	B	B	-	-
S7A_34708346	7A	54.6729	A	A	B	-	-	A	-	-	B	A	A	-	A	-	A	A	A	-	A	B	-	-	-	B	B	-	A	-	A	B	-	B	-	-	A	B	-	B	B	-	B	B	-	-	-	A	B
S7A_35999342	7A	57.5596	A	A	B	-	A	-	B	B	B	-	A	A	A	-	A	A	A	B	A	B	A	A	A	-	-	A	A	B	A	B	A	B	A	-	-	B	B	-	B	-	-	B	A	-	B	-	A
S7A_35233609	7A	59.9802	A	A	B	A	A	A	-	B	B	A	A	-	A	-	A	-	A	B	A	B	A	-	A	-	B	-	A	B	A	B	-	-	A	-	A	B	-	B	B	A	-	-	-	A	B	B	B
S7A_35236486	7A	61.7045	-	-	B	-	A	-	B	-	-	A	-	A	A	-	A	-	-	-	-	B	-	A	-	-	-	B	A	B	A	-	-	-	-	-	A	B	-	B	B	-	-	B	-	B	B	A	-
S7A_55810284	7A	71.0144	A	A	-	A	B	-	-	-	B	A	B	A	B	B	A	A	B	-	-	B	A	A	-	-	-	A	-	B	-	B	-	-	-	-	-	B	-	B	A	-	A	B	-	B	-	-	-
S7A_56964858	7A	73.237	-	A	B	A	-	A	-	A	B	A	B	-	B	-	-	-	B	B	-	B	A	-	A	A	-	A	-	-	A	A	-	B	A	-	B	B	B	-	A	B	B	B	-	-	-	A	-
S7A_82647683	7A	79.9401	A	A	B	A	B	-	-	-	B	-	B	B	B	B	A	A	-	B	-	-	-	-	-	-	-	-	A	B	-	A	-	B	A	-	-	B	B	A	-	-	-	-	-	-	B	A	B
S7A_82493180	7A	82.2131	-	A	B	-	B	A	-	-	B	B	-	B	-	B	A	A	-	-	A	B	-	A	A	A	A	A	-	B	-	-	-	-	-	-	-	B	B	-	A	A	-	A	-	-	-	A	A
S7A_80581696	7A	84.4357	A	A	B	A	B	A	A	-	B	-	B	B	B	B	-	A	-	B	A	-	-	-	A	-	-	A	-	B	-	A	A	B	A	B	-	B	-	-	-	B	B	A	-	A	B	-	A
S7A_80388244	7A	85.3788	-	A	B	A	A	-	A	-	B	B	-	-	-	-	A	A	B	B	A	-	A	A	-	A	A	-	A	B	A	-	-	-	A	B	B	B	B	B	A	B	-	-	-	A	B	-	-
S7A_80593661	7A	86.3401	A	-	-	-	A	-	A	B	B	B	B	-	B	-	-	A	-	-	-	B	A	A	-	-	-	-	A	-	-	A	A	-	A	-	-	-	B	-	A	-	-	A	-	A	B	A	-
S7A_82054039	7A	88.6132	-	-	B	A	A	A	-	-	B	B	-	A	B	B	-	A	-	B	A	-	A	A	-	-	-	A	A	-	-	A	-	-	A	A	B	B	-	A	A	-	-	-	-	A	B	-	A
S7A_85788001	7A	92.9699	A	-	-	-	B	A	A	-	B	B	-	A	B	B	A	-	B	B	A	B	-	-	A	A	A	A	A	B	-	A	-	B	A	B	B	B	-	A	A	-	-	A	-	A	B	A	-
S7A_83066353	7A	94.5084	A	A	-	-	B	A	-	-	B	B	B	-	B	B	A	-	B	B	-	B	A	A	A	-	A	A	A	B	A	A	A	B	-	B	B	B	-	A	-	-	B	A	-	-	B	A	-
S7A_95479061	7A	98.0848	A	A	B	A	-	A	A	-	B	B	-	-	B	B	A	A	-	-	B	B	-	A	A	B	-	A	A	B	-	A	-	B	-	-	B	B	-	-	-	-	A	-	-	-	B	-	B
S7A_95440888	7A	99.2471	A	-	B	-	B	A	A	B	B	-	B	-	B	B	A	A	-	B	-	B	-	-	-	B	-	A	A	B	-	A	-	-	-	A	-	B	-	A	-	-	A	A	-	A	B	B	-
S7A_90950250	7A	100.311	A	A	B	A	B	-	-	B	-	B	B	A	B	B	A	A	-	-	B	B	A	-	-	B	A	-	-	B	A	-	A	-	A	-	B	B	-	-	A	A	-	-	-	A	B	B	-
S7A_88983392	7A	106.591	-	-	B	B	B	-	-	A	B	-	B	-	B	-	A	A	B	-	A	-	-	-	A	B	A	A	A	-	-	A	A	-	-	B	B	-	B	A	A	A	A	-	-	A	-	A	-
S7A_104831762	7A	110.166	B	A	-	-	B	A	-	-	-	B	B	-	B	B	A	-	-	B	-	-	A	A	B	B	A	-	-	-	-	-	-	B	B	B	B	B	B	A	A	-	A	A	-	-	B	B	-
S7A_98259845	7A	111.253	B	A	B	B	B	A	-	-	B	B	-	B	-	B	A	B	A	B	-	-	A	-	-	A	A	A	A	-	-	-	-	-	B	-	-	B	-	A	A	A	A	-	-	-	B	B	B
S7A_103156406	7A	113.14	B	A	-	B	B	A	A	-	B	B	-	B	-	A	A	B	-	B	B	-	-	-	B	A	-	A	A	B	A	A	A	-	B	-	B	B	B	-	A	B	A	A	B	-	B	B	-
S7A_107706740	7A	114.048	-	A	B	-	-	A	A	A	B	B	B	B	B	B	-	B	A	B	B	-	-	A	-	A	A	A	A	B	A	A	A	-	B	-	-	-	-	-	A	-	-	A	-	A	B	B	A
S7A_110711823	7A	114.91	-	-	-	B	-	A	A	-	B	B	B	-	B	-	A	B	A	B	-	-	-	-	B	-	A	A	-	B	A	A	-	B	-	A	B	-	B	-	-	-	A	A	A	A	B	B	-
S7A_121494360	7A	115.853	B	A	B	-	-	A	A	B	-	-	B	A	-	-	A	B	A	B	B	B	A	A	B	A	A	A	A	B	A	A	A	-	B	-	-	B	-	A	A	-	-	-	-	A	B	B	-
S7A_117948492	7A	117.549	B	-	B	A	B	A	-	-	B	-	B	-	B	B	A	B	A	-	B	B	A	A	B	A	-	A	A	B	-	A	-	-	B	-	-	-	-	A	-	-	B	-	-	A	-	-	B
S7A_139610154	7A	121.655	B	A	B	A	B	-	A	-	B	-	B	B	B	B	A	B	A	-	B	B	A	A	B	A	A	A	A	B	A	-	-	-	B	-	-	-	B	A	A	A	-	A	-	-	B	-	B
S7A_140388365	7A	123.218	B	-	B	A	B	A	-	-	-	B	B	B	B	A	A	-	A	A	B	B	-	A	B	-	A	A	A	B	A	A	A	-	B	-	-	B	-	A	A	-	B	A	-	A	-	B	B
S7A_140418692	7A	124.259	-	A	B	B	B	A	A	A	B	-	-	-	-	-	A	-	-	A	-	-	-	-	B	-	A	A	A	-	A	-	-	B	-	B	B	B	-	-	-	-	B	A	-	-	B	-	-
S7A_177584073	7A	125.421	B	A	-	B	B	-	-	-	B	B	-	-	B	B	-	-	-	-	-	B	-	A	B	-	A	-	A	B	A	-	-	-	-	-	-	B	-	A	A	A	-	-	B	-	-	B	A
S7A_147100579	7A	127.308	-	A	B	B	B	-	A	B	-	B	-	-	B	A	A	B	A	-	B	B	-	A	B	-	-	A	-	B	A	B	-	B	B	B	-	B	-	A	A	A	B	A	-	A	-	-	B
S7A_147124175	7A	128.201	B	-	B	B	B	A	A	B	-	-	B	-	B	-	A	B	A	-	B	B	A	-	B	B	-	-	-	-	-	B	-	B	-	B	-	B	B	-	-	A	B	A	-	A	B	-	-
S7A_167310936	7A	131.537	-	-	B	-	B	-	A	-	B	B	B	B	-	A	-	-	-	A	B	B	A	A	B	A	B	B	A	-	B	B	-	-	-	B	-	B	B	-	A	B	B	A	B	A	B	B	B
S7A_157230744	7A	134.732	-	A	B	B	B	-	A	-	B	B	-	B	B	-	A	-	-	A	-	B	-	A	-	-	A	B	A	-	A	B	A	-	B	-	B	B	B	A	A	A	B	A	B	A	-	B	B
S7A_154413478	7A	136.619	B	A	-	A	-	A	A	-	-	B	B	B	B	A	A	B	A	A	-	-	-	A	B	A	A	B	-	B	A	B	A	-	-	-	B	B	B	A	-	A	B	-	B	A	-	-	-
S7A_142233481	7A	139.058	-	-	-	-	B	-	A	B	-	B	B	-	B	B	-	-	A	A	-	B	-	A	-	-	A	-	-	-	-	A	A	B	-	-	-	B	-	A	A	A	-	A	B	-	B	-	B
S7A_270406355	7A	141.331	B	A	B	B	B	A	A	-	B	-	B	-	B	B	-	-	A	A	B	-	-	A	B	-	A	B	A	B	-	A	-	-	-	B	B	B	-	B	-	A	B	-	-	-	-	-	-
S7A_271250662	7A	142.224	B	A	-	B	B	A	A	-	-	-	B	-	B	B	A	B	A	-	-	B	A	-	B	-	A	B	A	B	A	A	A	-	B	B	B	B	B	-	A	A	B	-	-	-	B	-	-
S7A_458186255	7A	143.335	B	-	B	-	-	A	A	-	B	-	B	-	-	B	-	B	-	-	B	-	A	A	-	B	-	B	-	B	A	A	-	-	-	-	B	B	-	B	-	-	-	-	B	-	-	B	-
S7A_279489342	7A	145.608	B	A	-	B	B	-	-	-	B	B	-	B	-	A	A	-	A	-	B	-	A	A	-	-	-	-	A	-	A	A	A	B	B	B	B	B	B	B	-	-	B	-	B	-	-	B	-
S7A_555890919	7A	146.744	-	-	-	-	B	A	A	B	B	B	-	B	B	A	A	B	-	A	B	-	A	A	B	-	A	B	A	B	A	-	-	B	B	B	B	B	-	-	-	-	B	B	B	-	B	-	A
S7A_249469029	7A	148.439	-	-	B	B	B	A	A	-	B	-	B	B	B	-	A	-	A	A	B	-	A	A	B	-	-	B	A	B	A	A	A	-	B	B	-	B	-	A	A	-	-	A	B	A	-	B	A
S7A_586068549	7A	150.291	B	B	-	-	B	A	-	B	B	B	B	B	-	-	A	B	-	-	B	-	A	A	B	A	-	B	A	-	-	A	A	B	-	A	B	B	-	-	A	-	B	-	-	A	-	-	A
S7A_585459126	7A	151.332	-	B	-	B	-	A	A	-	B	-	B	B	B	B	A	B	A	-	-	-	A	A	B	B	A	B	A	B	A	-	-	B	-	A	-	-	B	B	A	A	-	B	-	A	B	B	-
S7A_589910229	7A	152.443	-	-	-	B	B	A	A	B	-	B	B	B	B	-	A	B	-	A	B	-	A	-	-	B	-	B	A	B	-	A	-	-	-	A	B	B	-	-	A	A	B	-	-	-	B	B	A
S7A_616554287	7A	153.605	B	B	-	-	B	A	A	-	-	-	B	B	B	B	A	B	A	A	-	-	A	-	-	-	A	B	A	-	-	A	-	B	B	A	-	-	-	B	-	-	-	B	-	A	-	-	A
S7A_428377224	7A	155.272	B	-	B	B	B	A	A	B	B	B	B	B	B	-	A	B	A	A	B	B	A	A	B	-	-	B	A	B	A	A	A	-	B	-	B	B	B	B	A	B	B	B	B	A	B	-	A
S7A_631265521	7A	156.065	-	-	B	B	B	A	A	-	B	B	B	B	B	B	A	-	-	-	-	B	A	-	-	B	A	B	-	B	A	-	-	-	B	A	-	B	B	B	-	-	-	B	-	A	B	B	-
S7A_653150721	7A	158.339	B	A	B	-	B	A	A	-	-	-	B	B	-	B	A	B	A	A	B	-	-	A	-	-	A	B	-	B	A	-	A	-	-	-	-	B	B	-	A	B	B	B	-	-	B	-	A
S7A_660655437	7A	160.513	-	A	B	B	B	-	-	B	-	A	B	B	B	B	-	-	A	A	-	-	A	-	B	A	-	B	A	B	A	A	-	B	B	A	B	B	-	B	A	B	B	-	-	-	-	-	-
S7A_656857380	7A	163.146	B	-	-	B	B	A	A	-	B	A	B	B	-	B	-	B	A	A	-	B	A	A	B	-	A	B	A	B	A	A	-	B	B	-	B	-	-	-	A	-	B	B	B	A	B	-	A
S7A_660644916	7A	165.978	B	A	-	B	B	-	A	-	-	A	B	B	B	-	-	-	A	A	B	-	B	A	B	B	A	B	A	-	A	A	-	-	B	-	B	-	B	-	A	B	-	B	B	A	-	B	A
S7A_673763517	7A	170.752	-	-	B	B	B	A	B	-	B	A	B	-	B	-	A	-	-	A	-	-	B	-	A	B	-	B	A	-	-	A	-	-	B	-	-	-	B	A	-	B	B	-	B	-	B	-	-
S7A_685785588	7A	178.151	-	-	B	-	B	-	-	B	B	A	B	A	B	-	-	B	A	-	B	B	-	A	-	-	-	-	A	B	A	B	-	-	-	B	B	B	-	A	-	B	-	-	-	-	-	-	A
S7A_695437138	7A	180.477	-	-	-	B	B	B	B	-	B	A	B	-	-	B	B	-	A	-	B	B	B	A	-	-	B	B	-	-	-	B	-	-	A	B	B	B	B	A	A	-	A	B	-	B	-	-	-
S7A_696420565	7A	181.519	-	-	B	B	-	B	-	-	B	-	B	-	B	B	B	-	A	A	B	B	B	A	-	B	-	-	-	B	A	B	-	B	-	-	B	-	-	A	A	A	A	-	-	-	A	B	A
S7A_690262205	7A	184.783	B	-	B	-	-	B	-	-	B	-	B	A	B	-	A	B	-	A	B	-	-	A	-	-	A	-	-	B	A	B	A	-	A	B	B	-	B	A	A	A	-	B	-	B	B	-	-
S7A_694683619	7A	188.562	B	-	B	-	-	B	B	-	-	A	-	-	-	-	A	A	-	A	B	-	-	A	A	-	B	B	B	B	A	B	A	-	A	-	B	B	B	A	A	A	A	B	B	-	A	B	A
S7A_696943983	7A	191.291	B	A	-	-	B	-	B	B	A	A	B	A	B	B	A	-	A	-	B	-	B	A	A	B	B	B	B	B	-	-	A	-	-	B	B	-	B	A	A	-	-	-	B	B	-	-	A
S7A_695437216	7A	192.168	B	-	-	-	B	B	-	-	-	A	-	A	B	-	-	-	A	A	B	-	B	A	-	-	B	B	-	-	-	B	-	B	-	B	-	-	B	A	A	A	B	B	B	B	A	B	A
S7A_747785452	7A	204.006	B	-	B	B	B	A	A	-	B	A	B	-	A	B	A	-	-	B	B	-	B	A	B	-	B	B	B	-	-	-	A	B	B	-	A	-	B	-	-	A	B	-	-	A	A	B	-
S7A_747658135	7A	204.787	B	B	B	B	B	A	A	A	B	A	B	-	A	-	-	B	A	B	B	-	B	-	-	B	B	B	B	A	B	B	-	-	-	A	A	B	-	B	B	A	B	-	B	-	-	B	A
S7A_744595028	7A	206.138	-	B	-	-	-	-	A	-	B	A	-	-	A	-	A	B	A	B	B	-	B	A	-	B	B	B	A	B	B	B	-	-	A	A	A	-	B	B	B	A	-	B	-	-	-	B	A
S7A_744772058	7A	207.064	B	B	-	-	-	A	A	A	-	A	B	-	A	A	A	B	-	-	B	A	B	-	-	B	-	-	-	B	B	-	-	B	-	-	-	B	B	B	A	-	-	-	B	A	-	B	-
S7A_744221800	7A	209.192	B	-	B	-	B	A	A	A	B	A	B	-	A	-	-	B	-	-	B	A	B	-	A	B	B	-	A	-	B	B	-	B	-	-	A	B	-	B	B	A	-	-	-	A	-	A	A
S7A_750901774	7A	212.421	B	B	-	B	B	B	-	-	B	-	B	B	A	-	B	B	B	B	B	-	B	B	B	B	B	A	B	-	B	B	-	B	A	A	A	B	B	B	B	-	B	B	-	A	A	A	A
S7A_751596440	7A	213.167	-	B	B	B	B	-	A	-	B	A	B	B	A	-	B	-	B	B	B	A	-	-	B	-	B	A	B	A	-	B	-	-	-	A	A	B	-	B	-	A	B	B	-	-	-	-	A
S7B_7440009	7B	0	-	B	B	B	-	B	B	B	A	A	-	-	A	A	B	A	B	B	B	A	-	A	-	B	-	-	B	-	B	A	-	A	B	B	-	A	B	A	A	B	B	A	-	-	B	B	A
S7B_10731182	7B	5.47445	-	-	B	-	-	B	B	B	-	A	A	A	A	A	B	-	B	-	B	A	B	B	A	-	-	B	B	-	-	A	B	A	-	-	B	B	B	B	A	B	-	A	-	B	A	-	A
S7B_10456404	7B	7.60238	-	A	B	B	B	B	B	-	A	A	-	-	A	A	B	-	B	-	B	-	-	B	-	-	A	B	-	B	B	A	B	A	B	B	B	B	B	B	A	B	B	A	-	B	A	-	-
S7B_17724424	7B	10.9964	B	A	B	B	B	B	B	B	-	-	A	A	A	A	B	-	A	B	B	A	-	B	A	A	B	B	B	-	-	A	-	A	B	-	B	-	-	B	A	B	B	A	-	B	A	B	-
S7B_20261600	7B	11.7655	B	A	-	B	B	B	B	B	-	A	A	-	A	A	B	A	A	B	B	A	B	-	-	A	A	B	B	B	-	A	B	-	B	B	B	-	-	-	-	-	B	A	-	-	-	-	-
S7B_57505021	7B	17.24	B	A	B	B	B	B	-	-	A	A	A	A	A	A	A	A	A	-	B	A	B	B	A	-	A	-	B	-	-	-	-	A	-	B	B	B	B	B	A	-	B	-	B	-	A	B	-
S7B_67583745	7B	18.0731	B	-	-	-	B	B	B	-	A	A	A	A	A	A	A	A	A	B	B	A	B	B	A	A	A	-	-	-	B	-	-	A	B	-	-	B	B	B	A	B	-	-	-	-	A	-	A
S7B_74722260	7B	18.9658	B	A	-	-	B	B	-	-	A	A	A	A	A	A	A	A	-	B	-	A	B	-	A	A	A	B	B	A	B	-	B	-	B	B	-	B	-	B	A	B	B	-	-	-	A	-	-
S7B_134833405	7B	23.3225	-	-	-	-	B	-	-	B	A	B	A	A	A	A	-	A	A	-	B	-	-	-	-	A	A	-	-	-	B	A	B	B	A	B	B	B	B	-	A	A	B	A	-	-	A	B	A
S7B_254385869	7B	25.4504	-	A	B	-	-	B	B	-	A	A	B	A	A	A	A	-	-	B	B	-	B	B	-	A	A	B	-	-	B	A	B	-	A	-	B	B	B	-	-	A	B	A	-	-	-	B	-
S7B_279674461	7B	26.3123	-	A	-	-	-	B	B	-	A	-	B	A	A	A	A	A	A	B	B	B	-	B	-	A	-	-	B	B	-	A	B	-	A	-	B	B	-	-	A	-	B	A	-	-	A	-	A
S7B_304815880	7B	27.783	B	-	B	B	-	B	B	-	A	A	-	A	-	A	-	A	A	B	-	B	B	B	A	A	-	-	B	-	B	A	A	-	A	-	-	B	B	B	-	A	B	A	B	B	A	B	A
S7B_403855035	7B	29.2537	B	A	B	B	B	B	B	-	A	-	-	-	-	A	A	-	A	B	B	-	B	B	A	A	-	B	B	A	A	A	-	-	A	B	B	-	-	-	A	A	B	-	-	B	A	B	A
S7B_458701440	7B	31.3378	B	A	B	B	B	B	B	B	A	-	-	A	A	A	A	A	A	B	-	B	B	B	A	A	A	-	B	-	A	A	-	B	A	B	B	B	B	B	-	A	B	-	B	B	A	B	-
S7B_574512822	7B	33.2615	B	-	B	B	B	B	B	-	-	A	B	A	B	A	A	A	A	B	B	B	B	B	-	A	A	B	B	B	A	-	-	B	A	B	B	B	-	B	A	A	B	A	B	B	A	B	A
S7B_656273657	7B	46.4595	-	A	-	-	A	B	B	-	A	A	A	A	B	A	A	-	A	B	-	A	B	B	-	-	A	B	-	B	B	A	-	B	B	A	-	B	A	B	-	A	A	-	B	B	A	-	B
S7B_662420250	7B	47.8484	B	-	A	B	A	-	B	A	A	A	A	A	B	A	A	-	-	B	B	-	B	B	A	-	A	B	B	B	-	A	B	B	-	A	B	-	-	B	A	A	B	-	B	-	A	B	B
S7B_662194778	7B	49.6668	B	A	-	B	A	A	B	A	-	A	A	A	-	A	-	A	-	-	B	-	-	B	-	A	A	-	-	B	-	-	B	B	-	A	-	B	A	B	A	A	-	A	-	B	A	-	B
S7B_661879768	7B	51.6278	B	A	A	B	-	A	-	-	A	A	A	A	-	A	-	A	A	B	B	-	B	B	A	A	-	B	B	B	-	-	-	B	B	A	-	B	A	B	-	A	-	-	-	B	-	-	B
S7B_662866789	7B	52.6479	-	A	A	-	A	A	-	-	A	A	A	-	B	-	-	A	-	B	-	-	-	B	A	-	-	-	-	-	-	A	B	-	-	A	A	B	-	B	-	A	B	A	-	B	A	B	-
S7B_664211527	7B	53.4952	B	A	A	-	A	A	-	A	A	A	A	A	B	A	-	A	-	B	B	-	B	B	A	B	-	-	-	-	B	A	B	B	B	A	A	B	-	B	-	-	B	-	-	-	A	B	B
S7B_713522111	7B	61.3325	B	-	-	B	-	-	B	-	A	-	A	-	B	B	A	-	-	B	A	-	B	B	A	B	-	B	A	B	B	-	B	-	B	-	-	B	-	B	-	A	B	A	B	-	-	B	A
S7B_711437045	7B	68.5221	B	A	A	B	A	A	-	B	A	A	A	A	B	B	A	A	B	-	A	-	B	B	A	B	A	B	B	-	-	A	B	B	-	A	-	B	A	B	A	A	B	A	B	B	B	B	B
S7B_718458311	7B	72.6286	B	A	-	B	A	A	-	-	-	A	A	A	B	B	-	-	-	-	-	A	-	B	A	B	A	-	B	B	-	A	-	B	B	-	-	B	-	B	-	A	B	A	-	B	-	-	A
S7B_721296308	7B	73.7393	B	-	A	B	A	A	-	B	A	A	A	-	B	B	A	A	B	-	A	-	B	-	A	B	-	B	B	-	-	A	-	-	B	A	B	-	-	B	-	-	-	A	-	B	-	-	-
S7B_729039524	7B	81.9132	A	A	A	B	A	A	A	-	-	-	A	A	B	A	A	-	B	A	A	-	B	B	A	-	A	-	-	A	B	A	-	B	-	-	B	B	A	B	A	-	-	A	A	-	B	B	B
S7B_735614951	7B	84.9769	-	A	A	B	A	A	-	-	A	-	A	-	B	-	A	A	A	-	-	A	B	-	A	A	A	B	-	A	B	A	-	-	-	A	B	B	A	B	A	-	-	-	A	-	B	B	B
S7B_734703471	7B	85.7121	-	A	A	B	A	A	-	-	A	A	-	A	-	A	A	A	A	-	-	A	-	B	A	-	A	B	B	A	B	A	-	-	-	-	B	-	A	B	-	A	-	-	-	B	B	B	B
S7B_736909674	7B	87.9519	A	A	A	-	B	A	A	-	A	-	A	-	-	A	A	-	A	A	A	-	B	B	A	A	A	B	-	A	B	A	-	B	-	A	B	B	A	-	A	A	A	A	-	B	-	B	B
S7B_741463397	7B	91.5287	-	A	-	B	B	A	A	-	-	-	A	A	B	A	-	A	A	-	A	-	B	B	A	A	-	-	-	A	B	A	-	B	B	A	B	B	-	B	A	A	A	A	-	B	B	B	-
S7B_743622293	7B	94.4721	-	A	A	B	-	A	A	-	B	A	-	A	-	-	-	-	A	A	A	-	B	-	-	A	A	-	-	-	B	-	-	-	B	B	-	B	A	B	A	A	A	-	B	-	-	B	B
S7B_743535135	7B	95.5586	A	-	-	B	B	A	-	B	B	A	-	-	B	-	-	A	-	A	A	-	B	B	-	A	-	B	-	A	B	A	-	-	B	-	-	B	-	-	A	A	-	A	B	B	B	B	B
S7B_749986452	7B	96.8081	A	A	A	-	B	-	-	B	-	A	-	B	-	A	A	A	A	A	-	-	B	B	A	A	-	B	-	A	-	A	B	-	-	B	B	-	-	B	-	A	A	-	-	-	-	-	-
S7B_751210190	7B	98.936	-	A	A	-	B	-	A	B	B	A	-	B	B	-	A	-	A	A	A	A	B	B	A	A	A	B	-	-	-	A	-	-	B	B	B	-	A	B	-	A	A	A	-	B	A	B	B
S7B_753502681	7B	99.813	A	-	-	B	-	A	A	B	A	A	A	-	-	-	A	-	-	A	-	A	B	-	A	-	-	B	B	A	-	-	-	A	B	B	-	B	-	B	A	A	A	-	B	-	-	B	B
S7B_755497547	7B	103.266	A	A	-	-	B	-	-	B	A	B	A	-	B	A	A	A	-	A	B	A	B	B	A	A	A	B	B	A	A	A	A	A	B	-	-	B	A	B	-	A	-	B	-	A	-	B	-
S7B_762525679	7B	106.254	-	A	A	-	B	B	-	B	A	-	A	-	B	A	-	-	-	A	B	A	-	B	A	A	A	B	-	A	A	A	A	-	B	B	-	B	-	B	A	A	-	-	-	A	-	-	-
S7R_21359674	7R	0	B	-	-	B	-	-	A	-	B	B	B	-	-	A	-	-	B	B	-	-	A	A	B	-	B	-	A	-	-	B	A	-	B	B	-	A	A	-	B	-	-	-	A	B	-	-	A
S7R_18269927	7R	3.45269	B	A	-	B	B	B	-	-	-	B	B	A	-	A	-	B	-	B	-	-	A	-	-	A	A	B	A	-	B	B	-	-	-	-	B	-	A	A	B	A	-	-	A	B	-	-	-
S7R_17641378	7R	4.37839	-	-	B	-	-	-	A	A	B	B	B	A	B	A	A	B	B	B	-	-	A	-	B	A	-	B	A	B	-	-	A	-	-	B	B	A	A	-	B	-	B	-	-	B	A	A	-
S7R_17547100	7R	5.37811	B	-	-	B	B	B	A	-	B	B	-	A	B	-	-	-	B	-	A	B	A	-	-	-	B	B	-	B	B	B	A	B	B	B	B	A	A	A	B	-	B	-	B	B	-	A	B
S7R_17550698	7R	8.32151	-	A	B	-	-	B	A	-	B	-	B	A	B	-	A	B	-	-	A	A	A	-	-	-	-	B	A	B	B	B	A	-	B	B	B	A	-	B	B	A	B	B	B	B	A	-	-
S7R_8096761	7R	11.8978	B	A	-	B	B	B	A	-	B	B	B	A	B	A	A	B	B	B	-	A	A	A	-	A	-	-	A	B	B	B	-	B	-	B	B	A	-	-	B	A	B	B	B	-	-	-	B
S7R_7480456	7R	14.28	B	A	-	-	B	B	A	A	B	B	B	A	-	A	A	-	-	-	A	-	A	A	-	A	B	B	-	B	B	B	A	-	A	-	B	A	A	B	-	A	B	-	-	B	A	A	B
S7R_5218502	7R	17.9215	-	A	-	-	-	B	-	-	B	B	B	A	-	A	A	A	-	B	A	A	A	-	B	A	-	B	A	A	-	-	A	-	-	-	B	A	A	-	-	A	B	B	-	-	A	A	-
S7R_4083516	7R	20.8649	A	-	-	B	-	B	A	-	-	-	B	A	B	A	-	A	-	B	A	-	A	A	B	A	B	B	A	A	B	B	A	B	A	B	B	-	A	-	B	A	-	B	B	-	-	-	-
S7R_2853499	7R	22.6833	A	-	-	B	-	B	A	-	B	B	-	-	B	A	A	A	-	B	A	A	-	A	-	A	A	B	A	A	B	B	-	B	-	B	-	A	A	-	B	A	B	-	-	B	A	A	A
S7R_2328662	7R	27.158	A	-	B	-	B	B	A	-	B	-	A	-	-	A	A	A	B	-	A	A	B	A	-	-	-	B	A	-	A	B	-	-	B	-	B	A	A	-	B	A	B	-	-	B	A	A	A
S7R_891370	7R	29.6183	A	B	B	-	B	B	A	A	B	B	A	-	B	A	A	A	-	-	A	A	B	A	-	A	A	-	A	-	-	B	-	-	B	B	B	B	-	-	B	A	B	-	-	B	A	A	A
S7R_37008344	7R	43.043	A	A	B	B	B	B	A	A	B	B	-	A	B	-	A	A	A	B	A	A	B	A	A	A	-	A	A	A	A	A	-	B	B	B	A	B	A	B	B	A	B	A	B	B	-	-	-
S7R_78169888	7R	48.2557	-	A	B	B	B	B	A	-	B	B	B	A	-	A	A	A	A	B	-	A	B	A	A	A	A	-	-	A	A	-	-	B	B	B	A	A	A	-	B	A	A	A	B	-	B	A	A
S7R_151823914	7R	50.3398	A	A	B	-	-	-	A	B	B	B	-	A	A	A	A	A	A	B	-	-	B	A	A	A	A	-	A	A	A	-	B	B	-	B	A	B	A	-	-	A	A	A	-	B	B	A	A
S7R_750630913	7R	52.2635	-	A	-	B	-	-	-	B	B	A	-	A	-	A	A	A	A	B	A	-	B	A	A	A	A	-	A	A	A	-	-	B	B	-	A	B	-	B	B	-	A	A	-	B	B	A	A
S7R_795398269	7R	54.7969	A	A	B	B	-	B	A	B	B	A	B	A	A	A	A	A	-	B	A	A	B	-	A	-	A	A	A	A	A	A	-	B	B	-	-	-	A	B	B	-	A	A	B	B	-	A	A
S7R_831595419	7R	57.0367	-	-	-	-	B	B	A	B	-	B	B	A	A	-	A	A	A	B	-	-	-	A	A	A	A	A	-	A	A	A	-	B	B	-	A	B	A	B	B	-	A	-	A	-	-	-	A
S7R_870957983	7R	60.1643	-	A	B	B	-	B	A	-	-	A	-	A	A	A	-	A	-	-	A	-	B	-	A	A	A	-	-	-	A	A	-	-	B	B	A	-	A	B	B	-	-	A	-	-	B	A	-
S7R_871163423	7R	62.3869	-	A	-	B	A	B	A	-	B	B	B	A	A	-	A	A	A	-	-	-	B	A	A	A	A	B	A	-	A	A	-	B	B	B	-	A	-	B	B	-	A	A	B	A	B	-	A
S7R_872984099	7R	63.1804	-	A	B	B	A	B	A	-	B	B	-	A	-	A	A	-	-	A	A	-	B	A	A	-	A	B	A	A	-	A	B	-	B	B	A	-	A	B	B	-	A	A	-	A	B	-	A
S7R_887277080	7R	65.0324	-	A	B	-	-	-	A	-	-	B	B	A	A	-	-	A	A	-	-	-	B	A	A	A	A	B	-	A	-	-	B	-	-	B	A	B	-	B	B	-	A	A	B	-	B	-	-
S7R_887482720	7R	66.1684	A	-	-	-	-	-	-	B	B	-	-	-	A	-	-	A	A	A	A	-	-	A	-	-	-	B	A	-	A	A	B	B	-	-	-	-	A	B	B	-	A	A	-	-	B	A	-
S7R_902502525	7R	68.252	A	-	B	B	A	B	-	B	B	-	A	-	A	-	A	A	-	A	-	-	B	A	A	-	A	B	-	B	A	A	-	B	B	-	A	B	A	B	B	-	B	A	-	A	B	-	A
S7R_909846995	7R	72.914	-	A	-	B	A	-	A	B	B	B	-	-	A	A	A	-	A	-	A	A	B	A	-	A	A	B	A	B	B	A	-	-	-	A	-	-	B	B	-	-	-	A	A	A	B	A	A
S7R_907780749	7R	74.104	-	A	A	B	A	B	A	-	B	B	A	-	-	-	A	A	A	A	A	A	B	A	-	-	A	B	-	B	-	-	B	-	B	A	A	A	B	A	-	-	-	A	-	A	B	A	A
S7R_915163152	7R	76.4299	A	-	A	A	-	-	A	B	B	-	A	A	A	A	A	-	A	-	-	-	B	-	A	A	A	B	A	-	-	A	B	B	B	A	-	-	B	-	B	-	B	-	-	-	B	-	-
S7R_918454093	7R	77.6489	A	A	-	A	B	-	-	-	B	-	A	A	B	A	A	A	-	A	A	-	-	A	-	A	-	-	A	B	B	A	-	-	B	-	A	B	-	B	-	-	B	A	A	A	B	A	-
S7R_918452523	7R	79.8231	A	-	-	A	-	B	-	-	B	A	A	A	-	A	A	A	A	A	A	-	-	A	A	A	A	B	A	B	B	-	B	-	B	-	A	B	B	-	B	-	B	-	-	-	B	A	A
S7R_912286098	7R	81.6415	A	A	-	A	-	B	A	B	-	A	-	A	-	A	A	A	-	A	-	-	B	-	-	-	-	B	-	B	B	A	B	-	B	A	A	B	B	-	B	-	B	-	A	-	B	-	-
S7R_917998636	7R	83.5647	-	A	A	-	B	-	-	-	B	B	-	-	-	-	A	A	A	A	A	A	-	A	A	A	-	B	A	B	B	A	B	-	-	A	A	B	B	B	-	-	B	A	-	A	B	A	A
S7R_921028441	7R	84.6282	-	-	A	A	-	B	A	-	-	B	A	-	A	A	-	A	-	-	-	A	A	A	A	A	-	B	A	B	-	A	-	B	B	A	A	B	-	B	-	-	-	-	-	A	-	A	A
S7R_919141475	7R	86.8508	A	-	A	A	B	B	A	B	B	B	A	A	A	-	-	-	A	A	-	A	-	A	A	A	-	B	A	B	B	-	-	-	-	A	-	B	-	B	B	-	-	A	-	-	-	A	-
S7R_945918719	7R	89.4829	B	-	A	A	B	B	A	-	B	B	-	-	A	A	A	A	A	-	A	-	B	-	A	-	A	B	-	B	-	-	B	-	B	A	B	B	-	B	B	-	-	A	-	A	B	-	-
S7R_953638225	7R	91.4439	-	A	A	-	B	B	A	-	B	B	A	A	A	-	-	-	A	-	-	-	-	-	-	B	-	B	-	B	B	A	B	-	B	-	B	B	-	A	B	-	B	-	A	A	-	A	-
S7R_952183977	7R	92.464	B	-	A	A	-	B	-	B	-	-	A	A	A	-	A	A	A	A	-	-	-	A	-	B	A	-	-	B	-	-	B	-	-	-	-	B	B	-	B	-	-	A	-	A	-	A	-
S7R_951050842	7R	93.654	B	-	A	A	B	B	A	B	B	-	A	-	-	A	-	-	A	A	A	A	B	A	A	B	-	B	-	B	B	-	-	-	-	A	A	B	-	-	-	-	-	-	-	-	-	A	A
[truncated: 90 more columns]

## Sheet: Table S4
Table S4. Summary of genetic linkage map constructed from the Siskiyou × Villax St. Jose triticale RIL populationw
Chromosome	Markers mappedx	Genetic distance (cM)y	Marker density (cM/marker)z
1A	43	116.85	2.72
1B	58	155.09	2.67
1R	36	83.57	2.32
2A	54	148.57	2.75
2B	58	149.34	2.57
2R	31	80.63	2.6
3A	85	183.9	2.16
3B	69	180.52	2.62
3R	51	108.53	2.13
4A	62	187.78	3.03
4B	35	85.99	2.46
4R	66	143.26	2.17
5A	38	144.53	3.8
5B	59	146.97	2.49
5R	54	114.94	2.13
6A	33	116.87	3.54
6B	38	91.23	2.4
6R	36	94.31	2.62
7A	81	213.17	2.63
7B	37	106.25	2.87
7R	37	93.65	2.53
A-genome	396	1111.67	2.81
B-genome	354	915.39	2.59
R-genome	311	718.89	2.31
Total	1061	2745.95	2.58
w Genetic linkage map was constructed from 137 F6 recombinant inbred lines (RILs) derived from Siskiyou × Villax St. Jose.
x Number of mapped, non-redundant markers at unique positions per chromosome.
y Total map length per chromosome, computed as the sum of intervals between adjacent markers after ordering; intervals were derived from recombination fractions and converted to cM using the Kosambi mapping function used in this study.
z Marker density (cM/marker) is the average spacing between mapped markers on a chromosome. It is calculated as the total genetic distance divided by the number of mapped, non-redundant markers at unique positions. Smaller values indicate denser coverage and finer mapping resolution.

## Sheet: Table S5
Table S5. In silico evaluation of fcp1070 KASP primer specificity across wheat genomes.
Primer (locus-specific)	Length (nt)	Perfect 3′ match in wheat?	Chromosome(s) with hits	# perfect hits	Reverse site present (≤150 bp)?	Predicted wheat amplicon?	Notes
fcp1070_FAM_forward (Villax St. Jose allele)	20	No	0	0	No	No	Villax St. Jose allele primer; no wheat binding sites detected across 19 assemblies
fcp1070_common_reverse	23	No	0	0	—	No	No wheat binding sites detected across 19 assemblies
fcp1070_HEX_forward (Siskiyou allele)	20	Yes	1 (5B)	15	No	No	Multiple cultivars show perfect 20/20 matches on chr5B; reverse primer has no wheat sites

## Sheet: Table S6
Table S6. Genome-wide summary of fcp1070 KASP primer matches across 19 hexaploid wheat reference assemblies.
Assembly	FAM_forward_hit	HEX_forward_hit	HEX_chr	HEX_pos_start	HEX_pos_end	Reverse_hit	Predicted_wheat_amplicon	Notes
Chinese Spring 2.1	No	Yes	5B	36156445	36156426	No	No (no reverse site)	Perfect 20/20 match; Score 37.4; E=4.7
CS-IAAS T2T	No	Yes	5B	44960150	44960131	No	No (no reverse site)	Perfect 20/20 match; Score 37.4; E=4.7
CS-CAU	No	Yes	5B	41895177	41895158	No	No (no reverse site)	Perfect 20/20 match; Score 37.4; E=4.7
Fielder	No	Yes	5B	40255376	40255357	No	No (no reverse site)	Perfect 20/20 match; Score 37.4; E=4.7
ArinaLrFor	No	Yes	5B	40020614	40020595	No	No (no reverse site)	Perfect 20/20 match; Score 37.4; E=4.7
Jagger	No	No				No	No (no forward site)
Julius	No	Yes	5B	44897288	44897269	No	No (no reverse site)	Perfect 20/20 match; Score 37.4; E=4.7
LongReach Lancer	No	Yes	5B	41037905	41037886	No	No (no reverse site)	Perfect 20/20 match; Score 37.4; E=4.7
CDC Landmark	No	Yes	5B	36445188	36445169	No	No (no reverse site)	Perfect 20/20 match; Score 37.4; E=4.7
Mace	No	Yes	5B	41022794	41022775	No	No (no reverse site)	Perfect 20/20 match; Score 37.4; E=4.7
Norin61	No	No				No	No (no forward site)
CDC Stanley	No	Yes	5B	39333075	39333056	No	No (no reverse site)	Perfect 20/20 match; Score 37.4; E=4.7
SY Mattis	No	Yes	5B	35049567	35049548	No	No (no reverse site)	Perfect 20/20 match; Score 37.4; E=4.7
Renan	No	Yes	5B	40915802	40915783	No	No (no reverse site)	Perfect 20/20 match; Score 37.4; E=4.7
Kariega	No	Yes	5B	43406412	43406393	No	No (no reverse site)	Perfect 20/20 match; Score 37.4; E=4.7
Attraktion	No	Yes	5B	34217605	34217586	No	No (no reverse site)	Perfect 20/20 match; Score 37.4; E=4.7
KN9204	No	No				No	No (no forward site)
AK58	No	Yes	5B	35363195	35363176	No	No (no reverse site)	Perfect 20/20 match; Score 37.4; E=4.7
Chuanmai104	No	No				No	No (no forward site)
